# Supplementary material for: Biosynthesis of strychnine
Source: Nature. 2022 Jul 6;607(7919):617–22. doi: 10.1038/s41586-022-04950-4 (PMC9300463; doi:10.1038/s41586-022-04950-4)
Supplement: Supplementary file 3 — Co-expression analysis of root highly expressed (FPKM ≥ 20) P450s in S. nux-vomica genes with SnvGO. [file 41586_2022_4950_MOESM3_ESM.xlsx]

## Sheet: Supplementary Table 1
Supplementary Table 1. Co-expression analysis of root highly expressed (FPKM ≥ 20) P450s in S. nux-vomica genes with SnvGO
Candidate gens for geissoschizine biosynthesis are marked in red
Genes that founctionally charactized in this study are maked in blue
12 P450s that shared relative high coexpresion (r > 0.7) were tested for 10-hydroxylation of strychnine
		expression in tissues (FPKM)						annotation
coexpressed gene	Correlation value (r)	leaf1	stem1	root1	leaf2	stem2	root2	NR.Description	NT.Description	Swissprot.Description	PFAM.description
Cluster-4032.29856 (SnvGO)	1	0	2.93	691.33	0	0.02	603.47	RecName: Full=Sarpagan bridge enzyme; Short=RsSBE; AltName: Full=Cytochrome P450 71AY4	--	Sarpagan bridge enzyme OS=Rauvolfia serpentina OX=4060 GN=CYP71AY4 PE=1 SV=1	Carbohydrate-binding family 9//Cytochrome P450
Cluster-4032.29872 (SnvIO2)	0.99999	0	0.44	156.48	0.12	0.09	136.03	CYP76A26-like protein [Tabernaemontana elegans]	Amsonia hubrichtii CYP76A26-like protein mRNA, complete cds	Iridoid oxidase OS=Catharanthus roseus OX=4058 GN=IO PE=1 SV=1	Cytochrome P450
Cluster-4032.31084 (SnvIO1)	0.99911	0	0.03	48.72	0	0.09	39.66	CYP76A26-like protein [Tabernaemontana elegans]	Tabernaemontana elegans CYP76A26-like protein mRNA, complete cds	Iridoid oxidase OS=Catharanthus roseus OX=4058 GN=IO PE=1 SV=1	Cytochrome P450
Cluster-4032.2803 (SnvSLS)	0.9983	1.02	27.98	420.16	0.54	10.84	389.32	secologanin synthase-like protein [Amsonia hubrichtii]	Rauvolfia serpentina secologanin synthase-like protein mRNA, complete cds	Secologanin synthase OS=Catharanthus roseus OX=4058 GN=SLS PE=1 SV=1	Cytochrome P450
Cluster-4032.1445 (SnvCYP1)	0.992	0	0	30.11	0	0.02	32.24	putative cytochrome P450 [Rosa chinensis]	PREDICTED: Coffea eugenioides cytochrome P450 CYP749A22-like (LOC113752624), mRNA	Cytochrome P450 CYP749A22 OS=Panax ginseng OX=4054 PE=2 SV=1	Cytochrome P450
Cluster-4032.4577 (SnvG10H1)	0.9896	0.17	3.25	27.78	0.28	1.34	20.37	geraniol 10-hydroxylase-like protein [Tabernaemontana elegans]	Tabernaemontana elegans geraniol 10-hydroxylase-like protein mRNA, complete cds	Geraniol 8-hydroxylase OS=Catharanthus roseus OX=4058 GN=CYP76B6 PE=1 SV=1	Cytochrome P450
Cluster-4032.6332 (SnvNO)	0.98776	0.9	1.87	174.78	1.93	0.27	117.09	cytochrome P450 71A2-like [Coffea arabica]	--	Cytochrome P450 71A2 OS=Solanum melongena OX=4111 GN=CYP71A2 PE=2 SV=1	Cytochrome P450
Cluster-4032.4576 (SnvG10H2)	0.9862	1.17	8.51	85.41	0.62	7.02	59.73	geraniol 10-hydroxylase [Ophiorrhiza pumila]	Tabernaemontana elegans geraniol 10-hydroxylase-like protein mRNA, complete cds	Geraniol 8-hydroxylase OS=Catharanthus roseus OX=4058 GN=CYP76B6 PE=1 SV=1	Cytochrome P450//Scramblase
Cluster-4032.7497 (SnvCYP2)	0.9858	12.96	4.98	48.09	11.26	4.96	44.62	cytochrome P450 CYP72A219-like [Coffea arabica]	PREDICTED: Ipomoea nil cytochrome P450 CYP72A219-like (LOC109155886), mRNA	Cytochrome P450 CYP72A219 OS=Panax ginseng OX=4054 PE=2 SV=1	Cytochrome P450
Cluster-4032.4998 (SnvCYP3)	0.9853	0	11.39	83.3	0	5.97	59.95	cytochrome P450 71A2-like [Coffea arabica]	--	Tabersonine/lochnericine 19-hydroxylase OS=Catharanthus roseus OX=4058 GN=T19H PE=1 SV=1	Cytochrome P450
Cluster-4032.21454 (SnvCYP4)	0.983	7.4	11.82	38.69	7.65	2.83	34.91	cytochrome P450 CYP82D47-like isoform X2 [Olea europaea var. sylvestris]	--	Cytochrome P450 82A3 OS=Glycine max OX=3847 GN=CYP82A3 PE=2 SV=1	Cytochrome P450
Cluster-4032.22469 (Snv7DLH)	0.98	7.49	16.31	47.32	6.54	7.42	40.35	7-deoxyloganic acid 7-hydroxylase-like protein [Cinchona calisaya]	Nothapodytes nimmoniana secologanin synthase (CYP72) mRNA, complete cds	7-deoxyloganic acid hydroxylase OS=Catharanthus roseus OX=4058 GN=7DLH PE=1 SV=1	Replication protein//Cytochrome P450//Mur ligase middle domain//Methylamine dehydrogenase heavy chain (MADH)//Drosophila accessory gland-specific peptide 26Ab (Acp26Ab)//Helix-turn-helix DNA-binding domain of SPT6//GPI biosynthesis protein family Pig-F
Cluster-4032.30625 (partial length)	0.962936	1.6	0.49	29.18	1.09	0.4	39.64	cytochrome P450 81D1-like [Coffea arabica]	--	Cytochrome P450 81Q32 OS=Catharanthus roseus OX=4058 GN=CYP81Q32 PE=2 SV=1	Cytochrome P450//Protein of unknown function (DUF3767)//Ellis van Creveld protein 2 like protein
Cluster-4032.9055	0.9256	5.89	1.13	24.49	11.24	1.81	30.9	cytochrome P450 81D1-like [Coffea arabica]	PREDICTED: Abrus precatorius cytochrome P450 81E8-like (LOC113867105), mRNA	Cytochrome P450 81Q32 OS=Catharanthus roseus OX=4058 GN=CYP81Q32 PE=2 SV=1	Cytochrome P450
Cluster-4032.30844	0.9053	1.31	0.26	42.89	1.71	0.36	79.35	cytochrome P450 71D9-like [Prunus avium]	PREDICTED: Erythranthe guttatus cytochrome P450 71D9-like (LOC105964609), mRNA	Cytochrome P450 71D7 OS=Solanum chacoense OX=4108 GN=CYP71D7 PE=3 SV=1	Cytochrome P450//Monogalactosyldiacylglycerol (MGDG) synthase
Cluster-4032.27330	0.90465	16.14	24.73	37.32	19.63	25.23	45.12	unnamed protein product [Coffea canephora]	--	Cytochrome P450 81Q32 OS=Catharanthus roseus OX=4058 GN=CYP81Q32 PE=2 SV=1	Ribosomal protein L21e//Cytochrome P450
Cluster-4032.29909	0.8953	0	0.08	88.12	0	0.06	172.85	unnamed protein product [Coffea canephora]	PREDICTED: Coffea arabica premnaspirodiene oxygenase-like (LOC113703534), mRNA	Premnaspirodiene oxygenase OS=Hyoscyamus muticus OX=35626 GN=CYP71D55 PE=1 SV=1	Cytochrome P450
Cluster-4032.10626	0.8898	50.36	13.9	97.67	49.91	25.37	80.53	cytochrome P450 71A2-like [Coffea eugenioides]	PREDICTED: Coffea arabica cytochrome P450 71A2-like (LOC113737745), mRNA	Tabersonine/lochnericine 19-hydroxylase OS=Catharanthus roseus OX=4058 GN=T19H PE=1 SV=1	Cytochrome P450
Cluster-4032.16707	0.8005	43.4	18.55	59.79	16.58	1.62	49.49	tabersonine 16-hydroxylase 2-like [Coffea eugenioides]	PREDICTED: Medicago truncatula cytochrome P450 71D11 (LOC25496091), mRNA	Tabersonine 16-hydroxylase 1 OS=Catharanthus roseus OX=4058 GN=CYP71D12 PE=1 SV=2	Cytochrome P450
Cluster-4032.15410	0.726	20.93	10.59	22.42	10.96	1.55	50.68	unnamed protein product [Coffea canephora]	Lotus japonicus genomic DNA, clone: LjT11K12, TM1788, complete sequence	Tabersonine 16-hydroxylase 1 OS=Catharanthus roseus OX=4058 GN=CYP71D12 PE=1 SV=2	Cytochrome P450
Cluster-4032.17050 (Snv10H)	0.72	81.41	190.31	310.51	94.07	304.74	681.36	cytochrome P450 CYP82D47-like isoform X2 [Olea europaea var. sylvestris]	PREDICTED: Vitis vinifera cytochrome P450 CYP82D47-like (LOC109121583), mRNA	Cytochrome P450 82A3 OS=Glycine max OX=3847 GN=CYP82A3 PE=2 SV=1	Cytochrome P450
Cluster-4032.13033 (partial length)	0.55359	23.87	10.61	24.74	26.4	29.19	53.44	cinnamate 4-hydroxylase [Sesamum indicum]	Neolamarckia cadamba cinnamate 4-hydroxylase (C4H) mRNA, complete cds	Trans-cinnamate 4-monooxygenase OS=Catharanthus roseus OX=4058 GN=CYP73A4 PE=2 SV=1	Cytochrome P450
Cluster-4032.19501	0.4586	9.93	22.67	22.81	11.43	26.31	25.41	cytochrome P450 714C2-like [Coffea eugenioides]	PREDICTED: Juglans regia cytochrome P450 714C2-like (LOC109003400), mRNA	Cytochrome P450 714C2 OS=Oryza sativa subsp. japonica OX=39947 GN=CYP714C2 PE=2 SV=1	Cytochrome P450
Cluster-4032.15578	0.329313	70.05	32.63	65.56	73.03	33.68	62.27	cytochrome P450 CYP736A12-like [Coffea arabica]	PREDICTED: Coffea eugenioides cytochrome P450 CYP736A12-like (LOC113778395), mRNA	Cytochrome P450 71AU50 OS=Prunus mume OX=102107 GN=CYP71AU50 PE=2 SV=1	Cytochrome P450//Mer2
Cluster-4032.19514 (partial length)	0.29575	67.5	41.64	59.9	88.79	15.2	79.62	cytochrome P450 CYP82D47-like isoform X2 [Olea europaea var. sylvestris]	--	Cytochrome P450 82A3 OS=Glycine max OX=3847 GN=CYP82A3 PE=2 SV=1	Cytochrome P450
Cluster-4032.31862 (partial length)	0.18969	24.55	4.93	30.03	43.61	7.92	20.16	cytochrome P450 CYP72A219-like isoform X3 [Olea europaea var. sylvestris]	PREDICTED: Coffea eugenioides cytochrome P450 CYP72A219-like (LOC113773354), mRNA	Cytochrome P450 CYP72A219 OS=Panax ginseng OX=4054 PE=2 SV=1	Cytochrome P450
Cluster-4032.3810	0.0727271	0.81	42.38	26.31	0.72	52.67	28.03	cytochrome P450 76A1-like [Coffea arabica]	PREDICTED: Papaver somniferum cytochrome P450 71D8-like (LOC113288145), mRNA	Cytochrome P450 76A2 OS=Solanum melongena OX=4111 GN=CYP76A2 PE=2 SV=1	Hox9 activation region//Cytochrome P450
Cluster-4032.5934	0.05	2.04	74.02	37.94	4.44	61.04	38.26	cytochrome P450 81D1-like [Coffea arabica]	PREDICTED: Olea europaea var. sylvestris cytochrome P450 81D11-like (LOC111367014), mRNA	Cytochrome P450 81Q32 OS=Catharanthus roseus OX=4058 GN=CYP81Q32 PE=2 SV=1	Cytochrome P450
Cluster-4032.23972 (partial length)	-0.0654	51.75	2.98	22.14	96.96	3.98	49.62	cytochrome P450 71A1-like [Coffea arabica]	PREDICTED: Coffea eugenioides flavonoid 3'-monooxygenase-like (LOC113782134), mRNA	Dimethylnonatriene synthase OS=Zea mays OX=4577 GN=CYP92C5 PE=1 SV=1	Cytochrome P450
Cluster-4032.23230	-0.401	45.83	14.85	21.16	46.48	20.11	20.49	Cytochrome P450 71A1 [Vitis vinifera]	PREDICTED: Morus notabilis cytochrome P450 71A1 (LOC21401914), mRNA	Cytochrome P450 71AP13 OS=Prunus mume OX=102107 GN=CYP71AP13 PE=2 SV=1	Cytochrome P450
Cluster-4032.14009	-0.482	41.9	112.5	60.78	93.09	220.14	46.43	allene oxide synthase [Catharanthus roseus]	Catharanthus roseus allene oxide synthase mRNA, complete cds	Allene oxide synthase 1, chloroplastic OS=Solanum lycopersicum OX=4081 GN=AOS1 PE=2 SV=1	Cytochrome P450
Cluster-4032.15452	-0.56459	54.34	60.39	31.9	48.57	61.02	58.61	RecName: Full=Trans-cinnamate 4-monooxygenase; AltName: Full=Cinnamic acid 4-hydroxylase; Short=C4H; Short=CA4H; AltName: Full=Cytochrome P450 73; AltName: Full=Cytochrome P450C4H	PREDICTED: Coffea eugenioides trans-cinnamate 4-monooxygenase (LOC113783598), mRNA	Trans-cinnamate 4-monooxygenase OS=Catharanthus roseus OX=4058 GN=CYP73A4 PE=2 SV=1	Zona-pellucida-binding protein (Sp38)//Eukaryotic and archaeal DNA primase, large subunit//Cytochrome P450
Cluster-4032.19158	-0.629372	22.76	33.01	21	24.14	32.1	22.14	cytochrome P450 81E8-like, partial [Coffea eugenioides]	PREDICTED: Camellia sinensis cytochrome P450 81D11-like (LOC114258440), mRNA	Cytochrome P450 81Q32 OS=Catharanthus roseus OX=4058 GN=CYP81Q32 PE=2 SV=1	Cytochrome P450//YEATS family
Cluster-4032.16581 (Snv11H)	-0.842504	127.49	273.64	23.27	250.2	356.86	33.17	cytochrome P450 71A9-like [Quercus suber]	--	Cytochrome P450 71A9 OS=Glycine max OX=3847 GN=CYP71A9 PE=2 SV=1	Domain of unknown function (DUF4656)//Cytochrome P450
