# Supplementary material for: Biosynthesis of strychnine
Source: Nature. 2022 Jul 6;607(7919):617–22. doi: 10.1038/s41586-022-04950-4 (PMC9300463; doi:10.1038/s41586-022-04950-4)
Supplement: Supplementary file 4 — Root highly expressed methyltransferases (FPKM ≥ 20) in S. nux-vomica. [file 41586_2022_4950_MOESM4_ESM.xlsx]

## Sheet: Supplementary Table 2
Supplementary Table 2. Root highly expressed methyltransferases (FPKM ≥ 20) in S. nux-vomica.
Gene that founctionally charactized in this study is maked in blue
		expression in tissues (FPKM)						annotation
identity to Cr16OMT (C. roseus Tabersonine 16-O-methyltransferase)	candidate gene	leaf1	stem1	root1	leaf2	stem2	root2	NR Description	NT Description	Swissprot Description	PFAM description
0.55	Cluster-4032.16453 (SnvOMT)	198.07	533.84	349.46	99.83	271.85	157.29	probable O-methyltransferase 3 [Camellia sinensis]	--	Tabersonine 16-O-methyltransferase OS=Catharanthus roseus OX=4058 GN=16OMT PE=1 SV=1	Dimerisation domain//Methyltransferase domain//Methyltransferase small domain//Putative methyltransferase//O-methyltransferase domain//RQC domain
0.354	Cluster-4032.2747	0	0.03	56.17	0.02	0.02	67.66	(R,S)-reticuline 7-O-methyltransferase [Actinidia chinensis var. chinensis]	PREDICTED: Coffea eugenioides acetylserotonin O-methyltransferase-like (LOC113770885), transcript variant X1, mRNA	Acetylserotonin O-methyltransferase OS=Arabidopsis thaliana OX=3702 GN=ASMT PE=1 SV=1	Dimerisation domain//IclR helix-turn-helix domain//O-methyltransferase domain
0.31	Cluster-4032.21506	57.66	25.26	40.43	58.69	53.24	106.52	RecName: Full=Caffeic acid 3-O-methyltransferase; Short=CAOMT; Short=COMT; AltName: Full=S-adenosysl-L-methionine:caffeic acid 3-O-methyltransferase	Coffea canephora fruit caffeic acid O-methyltransferase mRNA, complete cds	Caffeic acid 3-O-methyltransferase OS=Coffea canephora OX=49390 GN=COMT PE=2 SV=1	O-methyltransferase domain//Dimerisation domain//Bicoid-interacting protein 3 (Bin3)//AdoMet dependent proline di-methyltransferase
0.28	Cluster-4032.26597	5.77	21.43	117.12	16.05	44.05	216.18	PREDICTED: caffeic acid 3-O-methyltransferase-like isoform X1 [Nelumbo nucifera]	--	Caffeic acid 3-O-methyltransferase OS=Capsicum annuum OX=4072 GN=COMT PE=2 SV=2	Dimerisation domain//O-methyltransferase domain
0.28	Cluster-4032.22547	3.85	9.02	54.8	5.46	12.25	53.36	PREDICTED: caffeic acid 3-O-methyltransferase-like isoform X1 [Nelumbo nucifera]	--	Caffeic acid 3-O-methyltransferase OS=Catharanthus roseus OX=4058 GN=COMT1 PE=2 SV=1	Dimerisation domain//O-methyltransferase domain//FtsJ-like methyltransferase
