# Supplementary material for: Biosynthesis of strychnine
Source: Nature. 2022 Jul 6;607(7919):617–22. doi: 10.1038/s41586-022-04950-4 (PMC9300463; doi:10.1038/s41586-022-04950-4)
Supplement: Supplementary file 5 — A list of primers used in the study. [file 41586_2022_4950_MOESM5_ESM.xlsx]

## Sheet: Supplementary Table 3
Supplementary Table 3. List of primers used in this study.
gene name	species	accession number	purpose	primer name	sequence
Cytochromes P450
SnvGO	Strychnos nux-vomica	OM304290	expression in N. benthamiana	Cluster-4032.29856-3Ω1-F	TTCAGAGGTCTCTCTCGATGATGCAGATGATGGAGTTCTC
				Cluster-4032.29856--3Ω1-R	AGCGTGGGTCTCGACCGTCAGGCTTGACTAGGAATGAC
SnvNO	Strychnos nux-vomica	OM304293	expression in N. benthamiana	Cluster-4032.6332-3Ω1-F	TTTATGAATTTTGCAGCTCGATGGAGTTGCTCTTGAATCC
				Cluster-4032.6332-3Ω1-R	GACAACCACAACAAGCACCGTTAATTTCGAGTAGCAACCAC
Snv10H	Strychnos nux-vomica	OM304296	expression in N. benthamiana	Cluster-4032.17050-3Ω1-F	TTTATGAATTTTGCAGCTCGATGGAATTTTCTCTCCTATACATCC
				Cluster-4032.17050-3Ω1-R	GACAACCACAACAAGCACCGTCAATAAAGATTAGGAGAAAGGC
Snv11H	Strychnos nux-vomica	OM304298	expression in N. benthamiana	Cluster-4032.16581-3Ω1-F	TTTATGAATTTTGCAGCTCGATGCATTCAGCAATGAGTTTTCTA
				Cluster-4032.16581-3Ω1-R	GACAACCACAACAAGCACCGTCAATCTTGTGCTGCACATC
SpGO	Strychnos sp.	OM304299	expression in N. benthamiana	SpGO-3Ω1-F	TTTATGAATTTTGCAGCTCGATGCAGATGGAGTTCTCTTT
				SpGO-3Ω1-R	GACAACCACAACAAGCACCGTCAGGCTTGACAAGGAATG
SpNO	Strychnos sp.	OM304302	expression in N. benthamiana	SpNO-3Ω1-F	TTTATGAATTTTGCAGCTCGATGGAGTTGCTCTTGAATCC
				SpNO-3Ω1-R	GACAACCACAACAAGCACCGTTAATTTCGAGTAGCAACCAC
CrGO	Catharanthus roseus	MF770508.1	expression in N. benthamiana	CrGO-3Ω1-F	TTTATGAATTTTGCAGCTCGATGGAGTTTTCTTTCTCCTC
				CrGO-3Ω1-R	GACAACCACAACAAGCACCGCTAATCGTTAACAAGATGAGGAAC
methyltransferases
SnvOMT	Strychnos nux-vomica	OM304297	expression in N. benthamiana	Cluster-4032.16453-3Ω1-F	TTTATGAATTTTGCAGCTCGATGGCAATGGTACTTGAGAATT
				Cluster-4032.16453-3Ω1-R	GACAACCACAACAAGCACCGTCAAGGATAAACCTCAATGACA
			expression in E. Coli	Cluster-4032.16453-pOPINF-F	AAGTTCTGTTTCAGGGCCCGGCAATGGTACTTGAGAATTCTT
				Cluster-4032.16453-pOPINF-R	ATGGTCTAGAAAGCTTTAAGGATAAACCTCAATGACACAC
BAHD acyltransferases
SnvAT	Strychnos nux-vomica	OM304295	expression in N. benthamiana	Cluster-4032.2753-3Ω1-F	TTTATGAATTTTGCAGCTCGATGAACCGCATTGGATCA
				Cluster-4032.2753-3Ω1-R	GACAACCACAACAAGCACCGTCATGAATCTTTAATTAAAGAAGC
			mutagenesis (I75T)	SnvAT-M1-3Ω1-F	ATGTATACTCCCGCTGCAT
				SnvAT-M1-3Ω1-R	AGCGGGAGTATACATATGAT
			mutagenesis (T392S)	SnvAT-M2-3Ω1-F	ATATTCAGTAGTTGGTGTAGAT
				SnvAT-M2-3Ω1-R	CCAACTACTGAATATAAAGCAAT
			mutagenesis (W394L)	SnvAT-M3-3Ω1-F	ACTAGTTTGTGTAGATCTCCA
				SnvAT-M3-3Ω1-R	TCTACACAAACTAGTGAATATAAAG
			mutagenesis (R424F)	SnvAT-M4-3Ω1-F	ACATTCTTCTTAACAGATACCC
				SnvAT-M4-3Ω1-R	TGTTAAGAAGAATGTGTTCTTGAT
			subcellular localization	Cluster-4032.2753-3Ω1-F	TTTATGAATTTTGCAGCTCGATGAACCGCATTGGATCA
				Cluster-4032.2753-R	TGAATCTTTAATTAAAGAAGCAAAAG
				Cluster-4032.2753+RFP-F	CTTCTTTAATTAAAGATTCAGGGATGGCCTCCTCC
				RFP-3Ω1-R	GACAACCACAACAAGCACCGTCAGGCGCCGGTGGA
			5' RACE	SnvAT-RACE-long primer	AAGTTCTGTTTCAGGGCCCGCTAATACGACTCACTATAGGGCAAGCAGTGGTATCAACGCAGAGT
				SnvAT-RACE-GSP	GAACCGCATTGGATCACTATATTTCAATACCAAGTTTGTGAAAAGCAAGGTTT
SpAT	Strychnos sp.	OM304304	expression in N. benthamiana	Cluster-52179.40014-3Ω1-F	TTTATGAATTTTGCAGCTCGATGGGGAAGATCACCAAG
				Cluster-52179.40014-3Ω1-R	GACAACCACAACAAGCACCGTCATGAATCTTTAATTAAAGAAGC
			mutagenesis (T69I)	SpAT-M1-3Ω1-F	ATGTATATTCCTGTTGCTTTTTTG
				SpAT-M1-3Ω1-R	AACAGGAATATACATATGATGCATG
			mutagenesis (S389T)	SpAT-M2-3Ω1-F	ATATTCACTAGTTTGTGTAGATC
				SpAT-M2-3Ω1-R	CAAACTAGTGAATATAAAGCAGT
			mutagenesis (L391W)	SpAT-M3-3Ω1-F	AGTTGGTGTAGATCTCCATTTT
				SpAT-M3-3Ω1-R	AGATCTACACCAACTACTGAAT
			mutagenesis (F421R)	SpAT-M4-3Ω1-F	ACATTCCGCTTGATAGATAC
				SpAT-M4-3Ω1-R	TATCAAGCGGAATGTGTTCT
			subcellular localization	Cluster-52179.40014-3Ω1-F	TTTATGAATTTTGCAGCTCGATGGGGAAGATCACCAAG
				Cluster-52179.40014-R	TGAATCTTTAATTAAAGAAGCAAAAG
				Cluster-52179.40014+RFP-F	CTTCTTTAATTAAAGATTCAGGGATGGCCTCCTCC
				RFP-3Ω1-R	GACAACCACAACAAGCACCGTCAGGCGCCGGTGGA
			5' RACE	SpAT-RACE-long primer	AAGTTCTGTTTCAGGGCCCGCTAATACGACTCACTATAGGGCAAGCAGTGGTATCAACGCAGAGT
				SpAT-RACE-GSP	ATGGTCTAGAAAGCTTTAGAATCGCCAACAAGCCTCCCAGCAAAGTGAGA
α/β hydrolases
SnvNS1	Strychnos nux-vomica	OM304291	expression in N. benthamiana	Cluster-4032.2064-3Ω1-F	TTTATGAATTTTGCAGCTCGATGGAAGTTGCGAATGCGACACA
				Cluster-4032.2064-3Ω1-R	GACAACCACAACAAGCACCGCTAAACCACTTTCTCAGCTATCTCTACGAG
SnvNS2	Strychnos nux-vomica	OM304292	expression in N. benthamiana	Cluster-4032.2781-3Ω1-F	TTTATGAATTTTGCAGCTCGATGGAAGGTGTCAATGCCAAGAA
				Cluster-4032.2781-3Ω1-R	GACAACCACAACAAGCACCGCTAAACAACTTTATCAGCTATTTCTTGG
SpNS1	Strychnos sp.	OM304300	expression in N. benthamiana	SpNS1-3Ω1-F	TTTATGAATTTTGCAGCTCGATGGAAGTTGCGAATAAGACA
				SpNS1-3Ω1-R	GACAACCACAACAAGCACCGCTAAACAACTTTCTCAGTTATCT
SpNS2	Strychnos sp.	OM304301	expression in N. benthamiana	SpNS2-3Ω1-F	TTTATGAATTTTGCAGCTCGATGGAAGGTGCCAATGGC
				SpNS2-3Ω1-R	GACAACCACAACAAGCACCGCTAAACAACTTTATCAGCTATCT
medium-chain dehydrogenases/reductases (MDR)
SnvWS	Strychnos nux-vomica	OM304294	expression in N. benthamiana	Cluster-4032.5004-3Ω1-F	TTTATGAATTTTGCAGCTCGATGGCTCGAAAATCACAGATGGT
				Cluster-4032.5004-3Ω1-R	GACAACCACAACAAGCACCGTTAGCTGGAGTTGACATCTTCACC
			expression in E. Coli	Cluster-4032.5004-pOPINF-F	AAGTTCTGTTTCAGGGCCCGGCTCGAAAATCACAGATGGT
				Cluster-4032.5004-pOPINF-R	ATGGTCTAGAAAGCTTTAGCTGGAGTTGACATCTTCAC
SpWS	Strychnos sp.	OM304303	expression in N. benthamiana	SpWS-3Ω1-F	TTTATGAATTTTGCAGCTCGATGGCTGGAAAATCACAGATGG
				SpWS-3Ω1-F	GACAACCACAACAAGCACCGCTAGCTGGAGTTGATATCTTCA
ACYL ACTIVATING ENZYME13 (AAE13)
AAE13	Arabidopsis thaliana	NM_001338210.1	expression in N. benthamiana	AAE13-3Ω1-F	TTTATGAATTTTGCAGCTCGATGACCGCTACGACAACATTAAAGAG
				AAE13-3Ω1-R	GACAACCACAACAAGCACCGTTATTCTTGATTTTCCAGAGATTTC
vector sequencing
			3Ω1 sequencing	3Omega1-seq-F	GATGAAAAAGCCCTAAAATTGGAG
				3Omega1-seq-R	ATTATTCACAAATGAGAAACAGAATGG
			pOPINF sequencing	pOPINF-seq-F	TAATACGACTCACTATAGGG
				pOPINF-seq-R	TAGCCAGAAGTCAGATGCT
