# Supplementary material for: Biosynthesis of strychnine
Source: Nature. 2022 Jul 6;607(7919):617–22. doi: 10.1038/s41586-022-04950-4 (PMC9300463; doi:10.1038/s41586-022-04950-4)
Supplement: Supplementary file 7 — Source Data for Supplementary Figs. 4, 7, 11, 16, 17, 23, 28 and 29. [file 41586_2022_4950_MOESM7_ESM.zip]

Archive with 8 entries (8 files):
- Source Data Supplementary Fig. 11.xlsx
- Source Data Supplementary Fig. 16.xlsx
- Source Data Supplementary Fig. 17.xlsx
- Source Data Supplementary Fig. 23.xlsx
- Source Data Supplementary Fig. 28.xlsx
- Source Data Supplementary Fig. 4.xlsx
- Source Data Supplementary Fig. 7.xlsx
- Source Data Supplementary Fig. 29_ESM.xlsx
