# Supplementary material for: Biosynthesis of strychnine
Source: Nature. 2022 Jul 6;607(7919):617–22. doi: 10.1038/s41586-022-04950-4 (PMC9300463; doi:10.1038/s41586-022-04950-4)
Supplement: Supplementary file 7 — Source Data for Supplementary Figs. 4, 7, 11, 16, 17, 23, 28 and 29. [file 41586_2022_4950_MOESM7_ESM.zip › Source Data Supplementary Fig. 11.xlsx]

## Sheet: Supplementary Fig. 11
Supplementary Fig. 11. Kinetic characterization of SnvWS for 4 and 5
concentration of norfluorocurarin 4 (µM)		2	5	8	10	20	30	40	50
	Replicate 1	0.0852277	0.167038	0.268962	0.28823	0.303789	0.345137	0.310598	0.312942
V (µM min-1)	Replicate 2	0.0761961	0.0879624	0.244838	0.213879	0.266933	0.246427	0.248401	0.240562
	Replicate 3	0.0558941	0.169536	0.158905	0.262575	0.332833	0.297064	0.296986	0.287931
concentration of 18-OH norfluorocurarin 5 (µM)		2	5	8	10	20	30	40	50
	Replicate 1	0.188599	0.488891	0.509443	0.690292	0.657756	0.77021	0.66548	0.757599
V (µM min-1)	Replicate 2	0.140706	0.359422	0.468453	0.514729	0.775804	0.86847	0.886049	0.761028
	Replicate 3	0.171483	0.39823	0.557513	0.548434	0.52713	0.692662	0.664648	0.789931
