# Supplementary material for: Biosynthesis of strychnine
Source: Nature. 2022 Jul 6;607(7919):617–22. doi: 10.1038/s41586-022-04950-4 (PMC9300463; doi:10.1038/s41586-022-04950-4)
Supplement: Supplementary file 7 — Source Data for Supplementary Figs. 4, 7, 11, 16, 17, 23, 28 and 29. [file 41586_2022_4950_MOESM7_ESM.zip › Source Data Supplementary Fig. 17.xlsx]

## Sheet: Supplementary Fig. 17c
Supplementary Fig. 17c. LC-MS peak area (n = 3 biological replicates) of prestrychnine 9 and diaboline 8 that produced by SnvAT, SpAT, and SnvAT-R424F mutant in N. benthamiana.
infiltrated substrate(s)		geissoschizine	geissoschizine + disodium malonate	geissoschizine	geissoschizine + disodium malonate	geissoschizine	geissoschizine + disodium malonate
infiletrated genes		SnvGO + SnvNS1 + SnvNO + SnvWS + SpAT	SnvGO + SnvNS1 + SnvNO + SnvWS + SpAT + AAE13	SnvGO + SnvNS1 + SnvNO + SnvWS + SnvAT	SnvGO + SnvNS1 + SnvNO + SnvWS + SnvAT + AAE13	SnvGO + SnvNS1 + SnvNO + SnvWS + SnvAT-R424F	SnvGO + SnvNS1 + SnvNO + SnvWS + SnvAT-R424F + AAE13
Wieland-Gumlich aldehyde 6	Replicate 1	87395.2	83389.6	298132	66209.7	370914	80772
	Replicate 2	68019.9	47852.7	122983	44964.1	270965	216694
	Replicate 3	67850.5	52343.1	163818	55187.1	173353	61739
diaboline 8	Replicate 1	186581	126847	667.909	184.949	121035	42549
	Replicate 2	167609	109758	785.2	15.37	54415.9	90807
	Replicate 3	186547	117388	829.638	0	67993.3	54109
	Replicate 1	0	2056	17429.6	209911	0	519
prestrychnine 9	Replicate 2	0	1148	18935.1	159973	298.321	420
	Replicate 3	0	2046	25097.6	236163	0	384
