# Supplementary material for: Biosynthesis of strychnine
Source: Nature. 2022 Jul 6;607(7919):617–22. doi: 10.1038/s41586-022-04950-4 (PMC9300463; doi:10.1038/s41586-022-04950-4)
Supplement: Supplementary file 7 — Source Data for Supplementary Figs. 4, 7, 11, 16, 17, 23, 28 and 29. [file 41586_2022_4950_MOESM7_ESM.zip › Source Data Supplementary Fig. 23.xlsx]

## Sheet: Supplementary Fig. 23
Supplementary Fig. 23. LC-MS peak area (n = 3 independent assays) of prestrychnine 9 and strychnine 10 after incubation.
conditions		N. benthamiana crude protein extracts	crude protein extraction buffer	SnvAT + HEPES (50 mM, pH 7.5)	SnvAT (boiled) + HEPES (50 mM, pH 7.5)	SnvAT + MES (50 mM, pH 5.5)	SnvAT (boiled) + MES (50 mM, pH 5.5)
	Replicate 1	14691	13509	13916	13710	13730	13922
prestrychnine 9	Replicate 2	15045	13773	15176	14405	15255	14641
	Replicate 3	13732	14905	14979	15890	14379	14794
strychnine 10	Replicate 1	1596	1616	1684	1658	1778	1597
	Replicate 2	1945	1696	1680	1520	1555	1721
	Replicate 3	1465	1540	1624	1784	1595	1633
