# Supplementary material for: Biosynthesis of strychnine
Source: Nature. 2022 Jul 6;607(7919):617–22. doi: 10.1038/s41586-022-04950-4 (PMC9300463; doi:10.1038/s41586-022-04950-4)
Supplement: Supplementary file 7 — Source Data for Supplementary Figs. 4, 7, 11, 16, 17, 23, 28 and 29. [file 41586_2022_4950_MOESM7_ESM.zip › Source Data Supplementary Fig. 28.xlsx]

## Sheet: Supplementary Fig. 28b
Supplementary Fig. 28b. LC-MS peak area (n = 3 biological replicates) of prestrychnine 9, strychnine 10, isostrychnine 11, β-colubrine 13, brucine 15 that produced in N. benthamiana.
Time (after infiltrating substrates)		1 week	2 weeks	3 weeks	4 weeks
prestrychnine 9	Replicate 1	69316	40336	26568	22248
	Replicate 2	80510	56400	22245	21436
	Replicate 3	38832	26166	43970	9861
strychnine 10	Replicate 1	20108	27327	42147	63032
	Replicate 2	25313	46027	33743	41265
	Replicate 3	14647	23792	72727	29657
isostrychnine 11	Replicate 1	3964	3358	4628	6232
	Replicate 2	4510	5247	3715	7305
	Replicate 3	2281	2503	6507	3331
β-colubrine 13	Replicate 1	5344	3069	4109	4940
	Replicate 2	6963	6605	4121	2676
	Replicate 3	4368	2363	12447	2834
brucine 15	Replicate 1	1325	1275	938	997
	Replicate 2	1341	2159	1297	1445
	Replicate 3	1232	971	2093	1075
