# Supplementary material for: Biosynthesis of strychnine
Source: Nature. 2022 Jul 6;607(7919):617–22. doi: 10.1038/s41586-022-04950-4 (PMC9300463; doi:10.1038/s41586-022-04950-4)
Supplement: Supplementary file 7 — Source Data for Supplementary Figs. 4, 7, 11, 16, 17, 23, 28 and 29. [file 41586_2022_4950_MOESM7_ESM.zip › Source Data Supplementary Fig. 4.xlsx]

## Sheet: Supplementary Fig. 4
Supplementary Fig. 4. LC-MS peak area (n = 2 biological replicates) of strychnos alkaloids detected in different tissues of S. nux-vomica.
tissue		leaf	stem	root
10-OH strychnine 12	Replicate 1	4064.73	677.245	39579
	Replicate 2	0	0	41363.5
isostrtchnine 11	Replicate 1	1894.27	1502.68	94970.3
	Replicate 2	2182.74	1111.03	22224.8
strtchnine 10	Replicate 1	45599.1	65276.9	321922
	Replicate 2	6700.09	57882	224206
β-colubrine 13	Replicate 1	11219.9	12455	294501
	Replicate 2	0	4548.1	390480
brucine 15	Replicate 1	210028	128054	462084
	Replicate 2	40887.8	102777	176344
