# Supplementary material for: Biosynthesis of strychnine
Source: Nature. 2022 Jul 6;607(7919):617–22. doi: 10.1038/s41586-022-04950-4 (PMC9300463; doi:10.1038/s41586-022-04950-4)
Supplement: Supplementary file 7 — Source Data for Supplementary Figs. 4, 7, 11, 16, 17, 23, 28 and 29. [file 41586_2022_4950_MOESM7_ESM.zip › Source Data Supplementary Fig. 7.xlsx]

## Sheet: Supplementary Fig. 7a
Supplementary Fig. 7a. Expression profiles of candidate genes for geissoschizine 1 biosynthesis in S. nux-vomica.
			expression in tissues (FPKM)								expression in tissues (FPKM)
enzyme in C. roseus	identity between C. roseus and S. nux-vomica	enzyme in S. nux-vomica	leaf1	stem1	root1	leaf2	stem2	root2	identity between S. nux-vomica and S. sp.	enzyme in S. sp.	leaf1	stem1	root1	leaf2	stem2	root2
CrGES (geraniol synthase)	0.46	SnvGES (Cluster-4032.2086)	0	0	29.16	0.04	0.02	17.62	0.87	SpGES (Cluster-52179.40956)	0.37	0.04	0.03	1.27	0.65	0.07
CrTDC (tryptophan decarboxylase)	0.74	SnvTDC (Cluster-4032.2832)	0	0.25	158.36	0	0.02	198.24	0.95	SpTDC (Cluster-52179.6980)	0	118.74	225.18	0.81	22.25	156.9
CrG10H (geraniol-10-hydroxilase)	0.85	SnvG10H1 (Cluster-4032.4577)	0.17	3.25	27.78	0.28	1.34	20.37	0.9	SpG10H (Cluster-52179.19695)	43.73	87.83	47.06	38.99	40.94	156.49
	0.85	SnvG10H2 (Cluster-4032.4576)	1.11	8.33	68.3	0.47	7.06	63.57
CrGOR (8-hydroxygeraniol oxidoreductase)	0.84	SnvGOR (Cluster-4032.2549)	4.86	6.85	18.88	1.97	2.45	12.58	0.92	SpGOR (Cluster-52179.18572)	29.87	52.22	28.92	34.44	24.47	81.88
CrISY (iridoid synthase)	0.82	SnvISY (Cluster-4032.2521)	0	0.18	79.94	0	0.07	60.53	0.95	SpISY (Cluster-52179.9183)	4.37	51.39	53.02	3.49	35.74	97.31
CrIO (iridoid oxidase)	0.91	SnvIO1 (Cluster-4032.31084)	0	0.03	48.72	0	0.09	39.66	0.96	SpIO (Cluster-52179.23087)	121.63	204.11	184.08	66.42	159.92	305.97
	0.9	SnvIO2 (Cluster-4032.29872)	0	0.44	156.48	0.12	0.09	136.03
Cr7DLGT (7-deoxyloganetic acid glucosyl transferase)	0.86	Snv7DLGT (Cluster-4032.2269)	0	0.08	39.11	0	0.04	40.86	0.95	Sp7DLGT (Cluster-52179.29000)	5.13	27.79	19.31	1.95	24.01	36.51
Cr7DLH (7-deoxyloganic acid hydroxylase)	0.78	Snv7DLH (Cluster-4032.22469)	7.49	16.31	47.32	6.54	7.42	40.35	0.91	Sp7DLH (Cluster-52179.24589)	71.01	246.47	176.69	87.51	180.41	320.51
CrLAMT (loganic acid O-methyltransferase)	0.82	SnvLAMT1 (Cluster-4032.30071)	0	0.54	31.75	0.04	0.62	49.84	0.97	SpLAMT1 (Cluster-52179.22948)	64.22	125.82	38.51	2.96	32.5	165.55
	0.8	SnvLAMT2 (Cluster-4032.29965)	0	0.09	86.07	0	0.05	79.69	0.94	SpLAMT2 (Cluster-52179.23011)	43.87	14.45	40.99	16.29	7.08	26.57
CrSLS (secologanin synthase)	0.84	SnvSLS (Cluster-4032.2803)	1.02	27.98	420.16	0.54	10.84	389.32	0.93	SpSLS (Cluster-52179.13593)	5.19	16.87	41.93	0.55	4.59	29.27
CrSGD (Strictosidine synthase)	0.45	SnvSGD1 (Cluster-4032.2716)	0.38	0	45.52	0.33	0.04	70.87	0.93	SpSGD1 (Cluster-52179.8760)	1.39	19.01	21.88	25.97	14.77	17.13
	0.46	SnvSGD2 (Cluster-4032.2717)	0.65	0.01	98.57	0.39	0.02	131.51	0.94	SpSGD2 (Cluster-52179.6684)	13.46	27.85	54.18	21.68	7.81	37.44
CrSTR (Strictosidine beta-D-glucosidase)	0.6	SnvSTR (Cluster-4032.2668)	0.03	0.85	845.71	0.1	0.44	633.45	0.9	SpSTR (Cluster-52179.39365)	0.08	120.41	172.32	0.51	14.38	103.5
CrGS (geissoschizine synthase)	0.66	SnvGS (Cluster-4032.16450)	102.17	87.92	435.73	188.13	164.34	536.04	0.87	SpGS (Cluster-52179.16383)	9.64	215.94	451.76	9.77	53.91	291.36

## Sheet: Supplementary Fig. 7b
Supplementary Fig. 7b. Coexpresion analysis of candidate genes for geissoschizine 1 biosynthesis in S. nux-vomica.
	SnvGES	SnvTDC	SnvG10H1	SnvG10H2	SnvGOR	SnvISY	SnvIO1	SnvIO2	Snv7DLGT	Snv7DLH	SnvLAMT1	SnvLAMT2	SnvSLS	SnvSGD1	SnvSGD2	SnvSTR	SnvGS
SnvGES	1	0.909065	0.991033	0.965075	0.963445	0.992095	0.985818	0.978427	0.949107	0.966456	0.846869	0.969781	0.968772	0.849853	0.892662	0.992864	0.875139
SnvTDC	0.909065	1	0.941337	0.978685	0.866268	0.954157	0.966091	0.975528	0.994026	0.948076	0.99139	0.983248	0.982003	0.992143	0.999275	0.952264	0.979113
SnvG10H1	0.991033	0.941337	1	0.988019	0.96938	0.995546	0.993303	0.989846	0.97123	0.990816	0.89156	0.984796	0.988118	0.89284	0.92799	0.99561	0.900266
SnvG10H2	0.965075	0.978685	0.988019	1	0.935838	0.988142	0.992317	0.994636	0.992675	0.986719	0.947633	0.995321	0.998335	0.947812	0.970704	0.987282	0.944747
SnvGOR	0.963445	0.866268	0.96938	0.935838	1	0.953408	0.945935	0.938295	0.907326	0.97224	0.803981	0.928844	0.936912	0.805905	0.849284	0.95409	0.781451
SnvISY	0.992095	0.954157	0.995546	0.988142	0.953408	1	0.999082	0.996617	0.981124	0.980112	0.9069	0.992728	0.991721	0.909246	0.942149	0.99998	0.92318
SnvIO1	0.985818	0.966091	0.993303	0.992317	0.945935	0.999082	1	0.999218	0.9885	0.98076	0.924095	0.99697	0.995868	0.926229	0.955631	0.998795	0.936621
SnvIO2	0.978427	0.975528	0.989846	0.994636	0.938295	0.996617	0.999218	1	0.993698	0.980403	0.938447	0.999262	0.998192	0.940378	0.966507	0.996082	0.947042
Snv7DLGT	0.949107	0.994026	0.97123	0.992675	0.907326	0.981124	0.9885	0.993698	1	0.969945	0.971235	0.997267	0.996103	0.972572	0.989178	0.979893	0.969252
Snv7DLH	0.966456	0.948076	0.990816	0.986719	0.97224	0.980112	0.98076	0.980403	0.969945	1	0.908044	0.978026	0.985735	0.908337	0.937247	0.979625	0.891318
SnvLAMT1	0.846869	0.99139	0.89156	0.947633	0.803981	0.9069	0.924095	0.938447	0.971235	0.908044	1	0.951002	0.950093	0.99985	0.995555	0.904236	0.975304
SnvLAMT2	0.969781	0.983248	0.984796	0.995321	0.928844	0.992728	0.99697	0.999262	0.997267	0.978026	0.951002	1	0.998852	0.952741	0.975646	0.991955	0.956082
SnvSLS	0.968772	0.982003	0.988118	0.998335	0.936912	0.991721	0.995868	0.998192	0.996103	0.985735	0.950093	0.998852	1	0.951198	0.974187	0.990903	0.94949
SnvSGD1	0.849853	0.992143	0.89284	0.947812	0.805905	0.909246	0.926229	0.940378	0.972572	0.908337	0.99985	0.952741	0.951198	1	0.996172	0.906626	0.976337
SnvSGD2	0.892662	0.999275	0.92799	0.970704	0.849284	0.942149	0.955631	0.966507	0.989178	0.937247	0.995555	0.975646	0.974187	0.996172	1	0.940035	0.979902
SnvSTR	0.992864	0.952264	0.99561	0.987282	0.95409	0.99998	0.998795	0.996082	0.979893	0.979625	0.904236	0.991955	0.990903	0.906626	0.940035	1	0.921234
SnvGS	0.875139	0.979113	0.900266	0.944747	0.781451	0.92318	0.936621	0.947042	0.969252	0.891318	0.975304	0.956082	0.94949	0.976337	0.979902	0.921234	1
