# Supplementary material for: Biosynthesis of strychnine
Source: Nature. 2022 Jul 6;607(7919):617–22. doi: 10.1038/s41586-022-04950-4 (PMC9300463; doi:10.1038/s41586-022-04950-4)
Supplement: Supplementary file 7 — Source Data for Supplementary Figs. 4, 7, 11, 16, 17, 23, 28 and 29. [file 41586_2022_4950_MOESM7_ESM.zip › Source Data Supplementary Fig. 29_ESM.xlsx]

## Sheet: Supplementary Fig. 29
Supplementary Fig. 29. LC-MS peak area (n = 3 biological replicates) of products produced in N. benthamiana after expression of indicated enzyme(s) and substrate(s) infiltration.
infiltrated substrate(s)		geissoschizine	geissoschizine	geissoschizine	geissoschizine	geissoschizine	geissoschizine	geissoschizine	geissoschizine	geissoschizine	geissoschizine	geissoschizine	geissoschizine + disodium malonate	geissoschizine + disodium malonate	geissoschizine + disodium malonate	geissoschizine + disodium malonate	geissoschizine + disodium malonate	geissoschizine + disodium malonate	geissoschizine + disodium malonate	geissoschizine
infiltrated gene(s)		SnvGO	SnvGO + SnvNS1	SnvGO + SnvNS2	SnvGO + SnvNS1 + SnvNO	SnvGO + SnvNS1 + SnvWS	SnvGO + SnvNS1 + SnvNO + SnvWS	SpGO + SpNS1 + SpNO + SpWS	SpGO + SpNS2 + SpNO + SpWS	SnvGO + SnvNS1 + SnvNO + SnvWS + SpAT	SpGO + SpNS1 + SpNO + SpWS + SpAT	SnvGO + SnvNS1 + SnvNO + SnvWS + SnvAT	SnvGO + SnvNS1 + SnvNO + SnvWS + SnvAT + AAE13	SnvGO + SnvNS1 + SnvNO + SnvWS + AAE13	SnvGO + SnvNS1 + SnvNO + SnvWS + SnvAT + AAE13 (MeOH extracts, rt, 1 week)	SnvGO + SnvNS1 + SnvNO + SnvWS + SnvAT + AAE13 (N. benthamiana, 4 weeks)	SnvGO + SnvNS1 + SnvNO + SnvWS + SnvAT + AAE13 (N. benthamiana leaf disk, 60 oC, 2 h)	SnvGO + SnvNS1 + SnvNO + SnvWS + SpAT + AAE13	SnvGO + SnvNS1 + SnvNO + SnvWS + SpAT-F421R + AAE13	SnvGO + SnvNS1 + SnvNO + SnvWS + SnvAT-R424F
akuammicine 3	Replicate 1	276519	2920.62	2796.57	4940.38	5079.85	4784.42	0	13133.7	0	19776.8	0	5706.89	0	5030.69	0	0	3227.84	1260	7348.73
	Replicate 2	493369	5419.16	1687.96	3155.9	3953.14	4898.54	0	18195.1	0	34473.1	593.33	3880.91	0	3389.52	593.33	0	4276.37	2271	6227.41
	Replicate 3	477095	4145.05	2721.24	4337.6	19105.8	3784	0	8393.4	0	22163.1	999.169	2948.24	0	3086.43	999.169	0	4804.85	1621	7447.82
norfluorocurarine 4	Replicate 1	0	449995	317860	0	4791.15	0	0	1921.7	470.592	3996.24	720.498	1053.37	0	0	0	0	0	0	0
	Replicate 2	0	329688	221102	0	5521.69	0	0	652.302	895.561	1101.09	1723.65	980.457	0	0	0	0	0	0	681.802
	Replicate 3	0	353593	343251	0	10982.6	0	0	1552.05	990.785	1511.86	1407.76	1423.5	0	0	0	0	0	0	0
18-OH norfluorocurarine 5	Replicate 1	0	0	0	196361	0	3857.35	1610.55	18694.5	2147.18	25198.9	6654.64	5638	338.761	3538.85	203.091	5979.89	3122.13	2962.33	20788.4
	Replicate 2	0	0	0	211564	0	4965.88	0	15402.1	3102.88	29152.6	7767.33	3649.07	354.841	0	0	5613.84	2359.57	4256.43	12356
	Replicate 3	0	0	0	210386	0	5374.17	2028.81	12725.5	4705.21	23107.7	11512.2	4592.32	0	2014.95	0	7485.84	2545.91	2248.13	22300.2
desoxy Wieland-Gumlich aldehyde 7	Replicate 1	0	0	0	0	156775	9548.72	20617	134929	17005.1	66506.7	9405.5	9215.63	13025.9	2437.77	0	0	29949.3	8936.35	27539.6
	Replicate 2	0	0	0	0	408374	8297.89	15167	93067.7	10867.9	63765.8	2237.4	1650.94	11925.1	1823.65	0	0	19069.1	15325.2	30942.9
	Replicate 3	0	0	0	0	319898	5096.56	20209.1	108859	11428.6	59111.6	2253.53	2656.95	2269.98	0	0	0	18612.7	14292.5	13708.3
Wieland-Gumlich aldehyde 6	Replicate 1	0	0	0	0	0	305922	323547	373916	87395.2	65587	298132	66209.7	69268.1	36132	44428.5	70286.7	83389.6	227893	370914
	Replicate 2	0	0	0	0	0	275717	172325	291243	68019.9	53031.3	122983	44964.1	71196.3	35307	62929.2	1927.99	47852.7	310005	270965
	Replicate 3	0	0	0	0	0	279493	240409	301631	67850.5	38088.3	163818	55187.1	102372	26970	42419.5	3793.56	52343.1	267894	173353
diaboline 8	Replicate 1	0	0	0	0	0	0	0	0	186581	302822	667.909	184.949	0	0	0	0	126847	1795	121035
	Replicate 2	0	0	0	0	0	0	0	0	167609	295804	785.2	15.37	0	0	0	0	109758	1069	54415.9
	Replicate 3	0	0	0	0	0	0	0	0	186547	258364	829.638	0	0	0	0	0	117388	2213	67993.3
prestrychnine 9	Replicate 1	0	0	0	0	0	0	0	0	0	0	17429.6	209911	0	82891.7	40526.4	1646.74	2056	9106	0
	Replicate 2	0	0	0	0	0	0	0	0	0	0	18935.1	159973	0	65108.7	45454.9	9255.05	1148	12892	298.321
	Replicate 3	0	0	0	0	0	0	0	0	0	0	25097.6	236163	0	83880.3	34718.4	11240.1	2146	6854	0
strychnine 10	Replicate 1	0	0	0	0	0	0	0	0	0	0	0	7006.16	0	50940.3	138809	201894	0	0	0
	Replicate 2	0	0	0	0	0	0	0	0	0	0	0	8211.61	0	42580.4	152583	155074	0	0	0
	Replicate 3	0	0	0	0	0	0	0	0	0	0	0	10477.8	0	54902	124263	150798	0	0	0
isostrychnine 11	Replicate 1	0	0	0	0	0	0	0	0	0	0	0	1429.79	0	5124.25	11878.1	36122.9	0	0	0
	Replicate 2	0	0	0	0	0	0	0	0	0	0	0	1769.95	0	4635.84	13785.4	16244.9	0	0	0
	Replicate 3	0	0	0	0	0	0	0	0	0	0	0	1902	0	6009.52	11783.5	16860.6	0	0	0
infiltrated substrate		strychnine	strychnine	strychnine
infiltrated gene(s)		Snv10H	Snv10H + SnvOMT	Snv10H + SnvOMT + Snv11H
10-OH strychnine 12	Replicate 1	552774	23552.8	5856.63
	Replicate 2	457328	34375.4	6966.88
	Replicate 3	614843	36700.2	9364.95
β-colubrine 13	Replicate 1	0	1.41901e+06	201660
	Replicate 2	0	1.65311e+06	210955
	Replicate 3	0	1.72413e+06	243611
11-deMe brucine 14	Replicate 1	0	0	30283.6
	Replicate 2	0	0	27727.6
	Replicate 3	0	0	46649.2
brucine 15	Replicate 1	0	0	270591
	Replicate 2	0	0	274699
	Replicate 3	0	0	317142
