# Supplementary material for: Biosynthesis of strychnine
Source: Nature. 2022 Jul 6;607(7919):617–22. doi: 10.1038/s41586-022-04950-4 (PMC9300463; doi:10.1038/s41586-022-04950-4)
Supplement: Supplementary file 8 — Source Data Fig. 2 [file 41586_2022_4950_MOESM8_ESM.xlsx]

## Sheet: Fig. 2a
Fig. 2a. Expression profiles of identified genes in S. nux-vomica
	expression in tissues (FPKM)
identified gene	leaf1	stem1	root1	leaf2	stem2	root2
Cluster-4032.29856 (SnvGO)	0	2.93	691.33	0	0.02	603.47
Cluster-4032.2781 (SnvNS1)	0	2.1	628.47	0.02	0.11	548.01
Cluster-4032.2064 (SnvNS2)	0.03	0.05	33.94	0.04	0.14	35.13
Cluster-4032.6332 (SnvNO)	0.9	1.87	174.78	1.93	0.27	117.09
Cluster-4032.5004 (SnvWS)	0.17	5.49	79.44	0.09	7.58	79.81
Cluster-4032.2753 (SnvAT)	0	0.72	54.75	0.06	1.12	47.48

## Sheet: Fig. 2b
Fig. 2b. Co-expression analysis using SnvGO as bait in S. nux-vomica.
co-expressed gene - gene with co-expression correlation coefficient greater than 0.95 (r ≥ 0.95).
Candidate gens for geissoschizine biosynthesis are marked in red
Genes tested in this study are maked in blue
		expression in tissues (FPKM)						annotation
coexpressed gene	Correlation value (r)	leaf1	stem1	root1	leaf2	stem2	root2	NR Description	NT Description	Swissprot Description	PFAM description
Cluster-4032.29856 (SnvGO)	1	0	2.93	691.33	0	0.02	603.47	RecName: Full=Sarpagan bridge enzyme; Short=RsSBE; AltName: Full=Cytochrome P450 71AY4	--	Sarpagan bridge enzyme OS=Rauvolfia serpentina OX=4060 GN=CYP71AY4 PE=1 SV=1	Carbohydrate-binding family 9//Cytochrome P450
Cluster-4032.2781 (SnvNS1)	1	0	2.1	628.47	0.02	0.11	548.01	polyneuridine-aldehyde esterase-like [Coffea eugenioides]	PREDICTED: Coffea eugenioides polyneuridine-aldehyde esterase-like (LOC113771583), mRNA	Polyneuridine-aldehyde esterase OS=Rauvolfia serpentina OX=4060 GN=PNAE PE=1 SV=1	Thioesterase domain//PGAP1-like protein//TraY domain//Serine carboxypeptidase S28//Platelet-activating factor acetylhydrolase, isoform II//Prolyl oligopeptidase family//Serine hydrolase
Cluster-4032.29872 (SnvIO2)	0.999996	0	0.44	156.48	0.12	0.09	136.03	CYP76A26-like protein [Tabernaemontana elegans]	Amsonia hubrichtii CYP76A26-like protein mRNA, complete cds	Iridoid oxidase OS=Catharanthus roseus OX=4058 GN=IO PE=1 SV=1	Cytochrome P450
Cluster-4032.2498	0.999991	0	0	59.93	0	0	52.1	PREDICTED: glutathione S-transferase U9 [Theobroma cacao]	--	Glutathione S-transferase U9 OS=Arabidopsis thaliana OX=3702 GN=GSTU9 PE=2 SV=1	Extracellular link domain
Cluster-4032.31484	0.999988	0	0	25.51	0	0	22.13	metal transporter Nramp5-like [Coffea eugenioides]	PREDICTED: Olea europaea var. sylvestris metal transporter Nramp5-like (LOC111409130), mRNA	Metal transporter Nramp5 OS=Oryza sativa subsp. japonica OX=39947 GN=NRAMP5 PE=2 SV=1	Natural resistance-associated macrophage protein
Cluster-4032.2726	0.999963	0.88	1.17	51.59	0.64	0.5	45.53	unnamed protein product [Coffea canephora]	PREDICTED: Olea europaea var. sylvestris chaperone protein dnaJ 20, chloroplastic-like (LOC111392414), mRNA	Chaperone protein dnaJ 20, chloroplastic OS=Arabidopsis thaliana OX=3702 GN=ATJ20 PE=1 SV=2	--
Cluster-4032.2328	0.999948	0.16	0.26	47.22	0.25	0.22	40.58	unnamed protein product [Coffea canephora]	PREDICTED: Rosa chinensis probable aldo-keto reductase 2 (LOC112198200), transcript variant X1, mRNA	Probable aldo-keto reductase 2 OS=Oryza sativa subsp. indica OX=39946 GN=OsI_15387 PE=3 SV=1	NUMOD3 motif
Cluster-4032.2810	0.999936	0	0	433.31	0.5	0.06	371.59	hypothetical protein T459_30754 [Capsicum annuum]	--	Blue copper protein OS=Pisum sativum OX=3888 PE=2 SV=1	Adhesin biosynthesis transcription regulatory protein//Plastocyanin-like domain
Cluster-4032.30069	0.999914	0.22	0.39	23.5	0.29	0.4	20.96	transcription factor TGA9-like isoform X3 [Coffea arabica]	PREDICTED: Coffea eugenioides transcription factor TGA9 (LOC113783341), mRNA	Transcription factor TGA9 OS=Arabidopsis thaliana OX=3702 GN=TGA9 PE=1 SV=1	bZIP Maf transcription factor//bZIP transcription factor//Basic region leucine zipper//Seed dormancy control//Ribosomal protein L35//Heptaprenyl diphosphate synthase (HEPPP synthase) subunit 1
Cluster-4032.29316	0.999904	0.02	0.07	100.95	0.1	0.06	86.18	cationic peroxidase 1-like [Hevea brasiliensis]	PREDICTED: Vigna unguiculata cationic peroxidase 1-like (LOC114193268), mRNA	Peroxidase 2 OS=Oryza sativa subsp. japonica OX=39947 GN=PRX112 PE=2 SV=1	Peroxidase
Cluster-4032.2181	0.999873	0	1.24	54.71	0	0.18	47.24	DNA binding protein, putative [Ricinus communis]	--	AT-hook motif nuclear-localized protein 20 OS=Arabidopsis thaliana OX=3702 GN=AHL20 PE=2 SV=1	--
Cluster-4032.2753 (SnvAT)	0.999873	0	0.72	54.75	0.06	1.12	47.48	putative deacetylvindoline O-acetyltransferase [Rosa chinensis]	--	Tabersonine-19-hydroxy-O-acetyltransferase OS=Catharanthus roseus OX=4058 GN=TAT PE=1 SV=1	Transferase family//Rho termination factor, N-terminal domain//Retinoblastoma-associated protein A domain
Cluster-4032.30930	0.999861	0	0	26.4	0	0	23.67	AT-hook motif nuclear-localized protein 20-like [Coffea arabica]	Coffea arabica clone MA17P03, complete sequence	AT-hook motif nuclear-localized protein 20 OS=Arabidopsis thaliana OX=3702 GN=AHL20 PE=2 SV=1	--
Cluster-4032.27073	0.99986	1.52	1.83	59.24	2.17	2.4	51.01	unnamed protein product [Coffea canephora]	Catharanthus roseus MATE1 (MATE1) mRNA, complete cds	Protein DETOXIFICATION 40 OS=Arabidopsis thaliana OX=3702 GN=DTX40 PE=1 SV=1	Bacterial ABC transporter protein EcsB//MatE
Cluster-4032.2431	0.999854	0	0.27	27.21	0.24	0.66	23.93	unnamed protein product [Coffea canephora]	--	--	--
Cluster-4032.30533	0.999795	0.7	1.1	77.04	0.56	1	65.19	PREDICTED: 1-aminocyclopropane-1-carboxylate oxidase homolog 1 [Vitis vinifera]	--	1-aminocyclopropane-1-carboxylate oxidase homolog 11 OS=Arabidopsis thaliana OX=3702 GN=At5g59530 PE=2 SV=1	--
Cluster-4032.2219	0.999795	0.15	0.41	24.41	0.25	0.33	20.67	1-deoxyxylulose 5-phosphate synthase [Catharanthus roseus]	Catharanthus roseus mRNA for 1-deoxyxylulose 5-phosphate synthase	Probable 1-deoxy-D-xylulose-5-phosphate synthase 2, chloroplastic OS=Oryza sativa subsp. japonica OX=39947 GN=Os07g0190000 PE=2 SV=1	Dehydrogenase E1 component//1-deoxy-D-xylulose-5-phosphate synthase//Thiamine pyrophosphate enzyme, C-terminal TPP binding domain
Cluster-4032.2759	0.999761	0.04	0.56	826.47	0	0.21	747.57	PREDICTED: glutathione S-transferase U9-like isoform X2 [Vitis vinifera]	Ziziphus jujuba glutathione S-transferase (GSTU1) mRNA, complete cds	Glutathione S-transferase U9 OS=Arabidopsis thaliana OX=3702 GN=GSTU9 PE=2 SV=1	Glutathione S-transferase, N-terminal domain//Glutathione S-transferase, N-terminal domain//Glutathione S-transferase, N-terminal domain
Cluster-4032.13308	0.99973	10.14	10.64	135.2	10.39	11.69	123.23	PREDICTED: E3 ubiquitin-protein ligase UPL5 [Nicotiana attenuata]	PREDICTED: Coffea eugenioides E3 ubiquitin-protein ligase UPL5 (LOC113781907), transcript variant X2, mRNA	E3 ubiquitin-protein ligase UPL5 OS=Arabidopsis thaliana OX=3702 GN=UPL5 PE=1 SV=1	Ubiquitin family//HECT-domain (ubiquitin-transferase)
Cluster-4032.30598	0.999652	0	0.14	41.49	0.05	0.19	37.81	PREDICTED: AT-hook motif nuclear-localized protein 20-like, partial [Nelumbo nucifera]	PREDICTED: Nicotiana tabacum AT-hook motif nuclear-localized protein 20-like (LOC107824415), transcript variant X2, mRNA	AT-hook motif nuclear-localized protein 20 OS=Arabidopsis thaliana OX=3702 GN=AHL20 PE=2 SV=1	--
Cluster-4032.29852	0.999647	1.01	0.73	272.94	0	0.03	228.11	Uncharacterized protein TCM_040624 [Theobroma cacao]	PREDICTED: Gossypium raimondii uncharacterized LOC105794295 (LOC105794295), transcript variant X4, mRNA	--	Herpesvirus putative major envelope glycoprotein//Extensin-like region
Cluster-4032.30040	0.999555	0.06	0.1	43.01	0.03	0.05	35.74	non-lysosomal glucosylceramidase isoform X1 [Coffea eugenioides]	PREDICTED: Ricinus communis non-lysosomal glucosylceramidase (LOC8288684), transcript variant X3, mRNA	Non-lysosomal glucosylceramidase OS=Mus musculus OX=10090 GN=Gba2 PE=1 SV=2	Primase zinc finger//EF-hand domain//EF hand//EF hand//Glycosyl-hydrolase family 116, catalytic region
Cluster-4032.30039	0.999384	1.94	1.19	22.49	1.15	0.93	20.1	PREDICTED: F-box/kelch-repeat protein At3g23880-like [Nicotiana sylvestris]	--	F-box protein CPR1 OS=Arabidopsis thaliana OX=3702 GN=CPR1 PE=1 SV=2	F-box-like//F-box domain
Cluster-4032.2605	0.999381	0	0.3	42.05	0	0.83	38.7	NPF2.9 [Catharanthus roseus]	--	Protein NRT1/ PTR FAMILY 2.7 OS=Arabidopsis thaliana OX=3702 GN=NPF2.7 PE=1 SV=1	POT family
Cluster-4032.29965 (SnvLAMT2)	0.999352	0	0.09	86.07	0	0.05	79.69	loganic acid O-methyltransferase [Catharanthus roseus]	--	Loganic acid O-methyltransferase OS=Catharanthus roseus OX=4058 GN=LAMT PE=1 SV=1	SAM dependent carboxyl methyltransferase
Cluster-4032.999	0.999348	0	0.25	34.52	0	0.03	28.39	AT-hook motif nuclear-localized protein 23-like [Sesamum indicum]	PREDICTED: Coffea arabica AT-hook motif nuclear-localized protein 23-like (LOC113723101), mRNA	AT-hook motif nuclear-localized protein 23 OS=Arabidopsis thaliana OX=3702 GN=AHL23 PE=1 SV=1	--
Cluster-4032.30329	0.999323	0	0	24.38	0	0	22.6	hypothetical protein CK203_050766 [Vitis vinifera]	--	--	Initiation control protein YabA//Translocation protein Sec62//IlvGEDA operon leader peptide//Zinc knuckle
Cluster-4032.2679 (SnvABH1)	0.999253	0	0.19	239.43	0	0.19	196.02	protein S [Catharanthus roseus]	--	Salicylic acid-binding protein 2 OS=Nicotiana tabacum OX=4097 GN=SABP2 PE=1 SV=1	Thioesterase domain//PGAP1-like protein//Phospholipase/Carboxylesterase//Domain of unknown function (DUF1729)
Cluster-4032.5930	0.999117	0	2.51	60.67	0.02	2.27	51.2	delta(24)-sterol reductase [Olea europaea var. sylvestris]	PREDICTED: Coffea eugenioides delta(24)-sterol reductase (LOC113782805), mRNA	Delta(24)-sterol reductase OS=Pisum sativum OX=3888 GN=DIM PE=1 SV=1	FAD binding domain
Cluster-4032.31084 (SnvIO1)	0.999113	0	0.03	48.72	0	0.09	39.66	CYP76A26-like protein [Tabernaemontana elegans]	Tabernaemontana elegans CYP76A26-like protein mRNA, complete cds	Iridoid oxidase OS=Catharanthus roseus OX=4058 GN=IO PE=1 SV=1	Cytochrome P450
Cluster-4032.1761	0.999001	0.07	0.33	22.14	0.03	0.14	20.79	uncharacterized protein LOC113754493 [Coffea eugenioides]	PREDICTED: Ipomoea nil uncharacterized LOC109146634 (LOC109146634), mRNA	Putative pentatricopeptide repeat-containing protein At1g68930 OS=Arabidopsis thaliana OX=3702 GN=PCMP-H22 PE=3 SV=1	SAM domain (Sterile alpha motif)//AhpC/TSA antioxidant enzyme
Cluster-4032.28407	0.99891	6.44	7.87	138.29	7.06	13.26	117.3	unnamed protein product [Coffea canephora]	--	--	--
Cluster-4032.11899	0.998848	1.83	1.63	27.98	2.52	2.81	25.9	PREDICTED: cinnamoyl CoA reductase isoform X1 [Solanum tuberosum]	Petunia x hybrida cinnamoyl-CoA reductase 1 (CCR1) mRNA, complete cds	Cinnamoyl-CoA reductase 1 OS=Arabidopsis thaliana OX=3702 GN=CCR1 PE=1 SV=1	HD-ZIP protein N terminus//Protein prenyltransferase alpha subunit repeat//Neurokinin B//3-beta hydroxysteroid dehydrogenase/isomerase family//Ilarvirus coat protein//PsbJ//NAD dependent epimerase/dehydratase family//Natural resistance-associated macrophage protein//Serpentine type 7TM GPCR chemoreceptor Srb//FAD synthetase//Arginine-tRNA-protein transferase, C terminus
Cluster-4032.2811	0.998839	0.02	0	29.73	0	0.01	28.08	hypothetical protein CDL12_25626 [Handroanthus impetiginosus]	PREDICTED: Coffea arabica AT-hook motif nuclear-localized protein 23-like (LOC113723101), mRNA	AT-hook motif nuclear-localized protein 23 OS=Arabidopsis thaliana OX=3702 GN=AHL23 PE=1 SV=1	--
Cluster-4032.30046	0.998833	0	0.17	45.57	0	0.05	43.06	aspartyl protease AED3 [Coffea eugenioides]	PREDICTED: Nicotiana attenuata aspartyl protease AED3-like (LOC109232148), mRNA	Aspartyl protease AED3 OS=Arabidopsis thaliana OX=3702 GN=AED3 PE=1 SV=1	--
Cluster-4032.2485	0.998826	1.94	3.41	80	0.35	4.79	73.62	--	--	--	--
Cluster-4032.27341	0.998714	4.15	5.78	57.4	1.85	5.16	51.52	unnamed protein product [Coffea canephora]	PREDICTED: Coffea arabica probable sugar phosphate/phosphate translocator At2g25520 (LOC113706758), mRNA	Probable sugar phosphate/phosphate translocator At2g25520 OS=Arabidopsis thaliana OX=3702 GN=At2g25520 PE=1 SV=1	EamA-like transporter family//UAA transporter family//Slx4 endonuclease
Cluster-4032.47	0.998697	0.65	0.13	21.65	1.04	0.37	20.23	hypothetical protein CEY00_Acc03634 [Actinidia chinensis var. chinensis]	--	--	--
Cluster-6003.0	0.998646	0	0	51.76	0	0	41.43	unnamed protein product [Coffea canephora]	--	--	--
Cluster-16781.0	0.998625	0	0	31.19	0.12	0	29.66	putative lipid-transfer protein DIR1 [Coffea arabica]	--	Putative lipid-transfer protein DIR1 OS=Arabidopsis thaliana OX=3702 GN=DIR1 PE=1 SV=1	--
Cluster-4032.6480	0.998549	3.83	1.87	54.61	0.48	0.38	46.19	peroxidase P7-like [Durio zibethinus]	PREDICTED: Olea europaea var. sylvestris peroxidase P7 (LOC111391409), mRNA	Peroxidase 52 OS=Arabidopsis thaliana OX=3702 GN=PER52 PE=2 SV=1	--
Cluster-4032.3764	0.998481	2.72	2.06	183.19	1.58	2.81	175.02	NAD(P)H:quinone oxidoreductase-like [Coffea eugenioides]	PREDICTED: Coffea eugenioides NAD(P)H:quinone oxidoreductase-like (LOC113761850), mRNA	NAD(P)H:quinone oxidoreductase OS=Solanum tuberosum OX=4113 PE=2 SV=1	NADPH-dependent FMN reductase
Cluster-4032.4647	0.998467	0.12	0.86	24.47	0.01	0.07	23.23	ABC transporter G family member 6 [Coffea arabica]	PREDICTED: Coffea arabica ABC transporter G family member 6 (LOC113695807), mRNA	ABC transporter G family member 20 OS=Arabidopsis thaliana OX=3702 GN=ABCG20 PE=2 SV=1	50S ribosome-binding GTPase//Peptidase family C1 propeptide//AAA domain, putative AbiEii toxin, Type IV TA system//RsgA GTPase//RNA helicase//Phosphoribulokinase / Uridine kinase family//ABC-2 type transporter//ABC transporter
Cluster-4032.1025	0.998379	0	0.58	33.34	0.19	1.83	27.39	uncharacterized protein LOC111370292 [Olea europaea var. sylvestris]	--	--	Protein of unknown function (DUF1035)
Cluster-4032.2803 (SnvSLS)	0.998344	1.02	27.98	420.16	0.54	10.84	389.32	secologanin synthase-like protein [Amsonia hubrichtii]	Rauvolfia serpentina secologanin synthase-like protein mRNA, complete cds	Secologanin synthase OS=Catharanthus roseus OX=4058 GN=SLS PE=1 SV=1	Cytochrome P450
Cluster-4032.19677	0.998286	15.28	16.13	50.46	17.22	15.23	48.18	copper transport protein ATX1-like [Coffea arabica]	PREDICTED: Nicotiana tabacum copper transport protein ATX1-like (LOC107760780), transcript variant X2, mRNA	Copper transport protein ATX1 OS=Arabidopsis thaliana OX=3702 GN=ATX1 PE=1 SV=2	Heavy-metal-associated domain
Cluster-4032.7110	0.998135	3.31	3.89	36.31	3.72	2.32	29.76	hypothetical protein CDL15_Pgr007867 [Punica granatum]	PREDICTED: Nicotiana tabacum uncharacterized LOC107779858 (LOC107779858), mRNA	--	Anti-Sigma Factor A
Cluster-4032.14419	0.998111	4	3.13	28.09	3.41	4.75	26.38	auxin-responsive protein IAA16-like [Coffea arabica]	PREDICTED: Capsicum annuum auxin-responsive protein IAA16 (LOC107839415), mRNA	Auxin-responsive protein IAA16 OS=Arabidopsis thaliana OX=3702 GN=IAA16 PE=1 SV=1	--
Cluster-4032.2519	0.998107	1.16	0.69	76.97	1.05	0.27	74.26	PREDICTED: glutathione S-transferase U7 [Vitis vinifera]	PREDICTED: Hevea brasiliensis probable glutathione S-transferase (LOC110647438), mRNA	Glutathione S-transferase U1 OS=Arabidopsis thaliana OX=3702 GN=GSTU1 PE=2 SV=1	Glutathione S-transferase, N-terminal domain//Glutathione S-transferase, N-terminal domain//Glutathione S-transferase, N-terminal domain
Cluster-4032.2239	0.997805	0	0.15	98.3	0	0	76.81	progesterone 5-beta-reductase 4 [Catharanthus roseus]	Catharanthus roseus progesterone 5-beta-reductase 4 mRNA, complete cds	Iridoid synthase CYC2 OS=Camptotheca acuminata OX=16922 GN=CYC2 PE=1 SV=1	NAD dependent epimerase/dehydratase family//Adenosylmethionine decarboxylase
Cluster-4032.2812	0.99778	0.05	13.1	539.16	0.09	19.81	427.73	hypothetical protein CUMW_075040 [Citrus unshiu]	Ipomoea triloba cultivar NCNSP0323 chromosome 13	14 kDa proline-rich protein DC2.15 OS=Daucus carota OX=4039 PE=2 SV=1	--
Cluster-4032.13294	0.99764	41.96	59.99	289.6	41.37	42.25	245.83	polyubiquitin [Artemisia annua]	PREDICTED: Ziziphus jujuba polyubiquitin-like (LOC107430529), mRNA	Polyubiquitin 3 OS=Oryza sativa subsp. japonica OX=39947 GN=UBQ3 PE=2 SV=2	Ubiquitin family//Sgs1 RecQ helicase//Ubiquitin-like domain
Cluster-4032.22946	0.997567	1.74	2.08	104.39	2.21	10.63	91.58	--	--	--	--
Cluster-4032.1671 (SnvABH2)	0.997507	4	2.2	30.16	2.03	4.24	26.6	salicylic acid-binding protein 2-like [Coffea eugenioides]	--	Esterase PIR7B OS=Oryza sativa subsp. indica OX=39946 GN=PIR7B PE=3 SV=2	Prolyl oligopeptidase family//Palmitoyl protein thioesterase//Lecithin:cholesterol acyltransferase//PGAP1-like protein
Cluster-4032.11251	0.997189	8.48	11.24	226.21	8.34	18.98	179.94	ERF transcription factor 07 [Coffea arabica]	PREDICTED: Coffea arabica ethylene-responsive transcription factor 4-like (LOC113689800), mRNA	Ethylene-responsive transcription factor 4 OS=Nicotiana sylvestris OX=4096 GN=ERF4 PE=2 SV=1	AP2 domain
Cluster-4032.18668	0.997154	5.49	10.13	207.49	4.86	7.53	204.55	putative glutathione S-transferase [Capsicum chinense]	PREDICTED: Ipomoea nil probable glutathione S-transferase (LOC109155999), mRNA	Probable glutathione S-transferase OS=Nicotiana tabacum OX=4097 PE=2 SV=1	Glutathione S-transferase, N-terminal domain//Glutathione S-transferase, N-terminal domain//Glutathione S-transferase, N-terminal domain
Cluster-4032.2093	0.997131	0	0.09	26.2	0	0.05	20.15	basic 7S globulin-like [Coffea arabica]	--	Probable aspartic proteinase GIP1 OS=Glycine max OX=3847 GN=GIP1 PE=1 SV=2	--
Cluster-4032.2550 (SnvMDR1)	0.9971	0.03	0.37	162.77	0	0.03	125.07	alcohol dehydrogenase class-3-like [Coffea eugenioides]	PREDICTED: Coffea eugenioides alcohol dehydrogenase class-3-like (LOC113779788), mRNA	8-hydroxygeraniol oxidoreductase OS=Catharanthus roseus OX=4058 GN=8HGO PE=1 SV=1	D-isomer specific 2-hydroxyacid dehydrogenase, NAD binding domain//TrkA-N domain//Zinc-binding dehydrogenase//Alcohol dehydrogenase GroES-like domain
Cluster-30780.0	0.997048	5.15	4.64	42.78	8.09	7.32	39.25	probable aquaporin TIP1-1 [Solanum pennellii]	PREDICTED: Nicotiana tabacum probable aquaporin TIP1-1 (LOC107830277), mRNA	Probable aquaporin TIP1-1 OS=Oryza sativa subsp. japonica OX=39947 GN=TIP1-1 PE=2 SV=1	Major intrinsic protein
Cluster-4032.2828 (SnvABH3)	0.996968	0.58	0	28.51	0.19	0.06	21.96	carboxylesterase 1-like [Coffea arabica]	--	Carboxylesterase 1 OS=Actinidia eriantha OX=165200 GN=CXE1 PE=1 SV=1	Prolyl oligopeptidase family//alpha/beta hydrolase fold
Cluster-4032.1644	0.996911	0.25	0.33	25.35	0.51	1.85	20.2	probable 1-deoxy-D-xylulose-5-phosphate synthase 2, chloroplastic [Coffea arabica]	PREDICTED: Coffea eugenioides probable 1-deoxy-D-xylulose-5-phosphate synthase 2, chloroplastic (LOC113773375), mRNA	Probable 1-deoxy-D-xylulose-5-phosphate synthase 2, chloroplastic OS=Oryza sativa subsp. japonica OX=39947 GN=Os07g0190000 PE=2 SV=1	Thiamine pyrophosphate enzyme, C-terminal TPP binding domain//1-deoxy-D-xylulose-5-phosphate synthase//Dehydrogenase E1 component
Cluster-4032.1335	0.99674	0.31	1.97	34.53	0.04	0.04	26.99	2-hydroxyisoflavanone dehydratase-like [Coffea eugenioides]	--	2-hydroxyisoflavanone dehydratase OS=Glycyrrhiza echinata OX=46348 GN=HIDM PE=1 SV=1	alpha/beta hydrolase fold
Cluster-4032.24044	0.996587	2.47	8.11	166.81	4.71	4.5	128.51	1-aminocyclopropane-1-carboxylate oxidase homolog 1-like [Coffea arabica]	PREDICTED: Vitis vinifera 1-aminocyclopropane-1-carboxylate oxidase homolog 1 (LOC100232930), mRNA	1-aminocyclopropane-1-carboxylate oxidase homolog OS=Solanum lycopersicum OX=4081 GN=ACO3 PE=2 SV=1	--
Cluster-4032.3957	0.996583	1.92	1.23	36.96	2.1	1.41	36.8	isoflavone reductase-like protein [Trifolium pratense]	PREDICTED: Morus notabilis isoflavone reductase homolog (LOC21405632), mRNA	Isoflavone reductase homolog OS=Lupinus albus OX=3870 PE=2 SV=1	NAD dependent epimerase/dehydratase family//3-beta hydroxysteroid dehydrogenase/isomerase family//Breast carcinoma amplified sequence 2 (BCAS2)
Cluster-4032.1871	0.996492	0	2.21	31.45	0.78	0	30.73	actin [Sorghum bicolor]	Hordeum vulgare subsp. vulgare mRNA for predicted protein, complete cds, clone: NIASHv2097H01	Actin-1 OS=Sorghum bicolor OX=4558 GN=AC1 PE=2 SV=1	Putative S-adenosyl-L-methionine-dependent methyltransferase
Cluster-4032.2521 (SnvISY)	0.996406	0	0.18	79.94	0	0.07	60.53	progesterone 5-beta-reductase 5 [Catharanthus roseus]	PREDICTED: Coffea arabica iridoid synthase CYC2-like (LOC113712611), mRNA	Iridoid synthase OS=Catharanthus roseus OX=4058 PE=1 SV=1	Chromatin modification-related protein EAF7//NAD dependent epimerase/dehydratase family
Cluster-4032.5296	0.996352	12	19.35	76.69	13.83	16.5	71.92	histone H2A-like [Coffea eugenioides]	PREDICTED: Coffea eugenioides histone H2A-like (LOC113777784), mRNA	Probable histone H2A.1 OS=Medicago truncatula OX=3880 GN=MtrDRAFT_AC149210g1v1 PE=3 SV=1	Core histone H2A/H2B/H3/H4
Cluster-4032.6240	0.996299	0.1	2.93	67.41	0.04	0.99	51.66	peroxidase 12-like [Coffea arabica]	PREDICTED: Hevea brasiliensis peroxidase 12-like (LOC110633993), mRNA	Peroxidase 12 OS=Arabidopsis thaliana OX=3702 GN=PER12 PE=1 SV=1	Peroxidase
Cluster-4032.2761	0.996071	2.14	2.2	46.52	1.1	1.78	35.53	unnamed protein product [Coffea canephora]	PREDICTED: Ziziphus jujuba probable carboxylesterase 2 (LOC107420886), mRNA	Probable carboxylesterase 2 OS=Arabidopsis thaliana OX=3702 GN=CXE2 PE=2 SV=1	alpha/beta hydrolase fold
Cluster-4032.1975	0.996015	1.56	3.06	64.71	3.34	0.82	49.6	xyloglucan endotransglucosylase/hydrolase 2-like [Olea europaea var. sylvestris]	PREDICTED: Coffea eugenioides xyloglucan endotransglucosylase/hydrolase 2-like (LOC113765364), mRNA	Xyloglucan endotransglucosylase/hydrolase 2 OS=Glycine max OX=3847 PE=2 SV=1	Glycosyl hydrolases family 16
Cluster-4032.2668 (SnvSTR)	0.995854	0.03	0.85	845.71	0.1	0.44	633.45	strictosidine synthase [Mitragyna speciosa]	--	Strictosidine synthase OS=Rauvolfia serpentina OX=4060 GN=STR1 PE=1 SV=1	Strictosidine synthase//Alpha amylase, C-terminal all-beta domain
Cluster-4032.11914	0.995834	4.91	4.13	33.22	7.71	5.04	29.8	ABC transporter G family member 29-like [Coffea eugenioides]	PREDICTED: Olea europaea var. sylvestris ABC transporter G family member 29-like (LOC111401572), transcript variant X4, mRNA	ABC transporter G family member 29 OS=Arabidopsis thaliana OX=3702 GN=ABCG29 PE=2 SV=2	ABC-2 type transporter//ABC transporter//ATPase family associated with various cellular activities (AAA)//RsgA GTPase//CDR ABC transporter//AAA domain, putative AbiEii toxin, Type IV TA system
Cluster-4032.3100	0.995623	0.33	1.73	29.12	0.65	0.95	22.16	unnamed protein product [Coffea canephora]	--	Cytochrome b561 and DOMON domain-containing protein At3g07570 OS=Arabidopsis thaliana OX=3702 GN=At3g07570 PE=2 SV=1	Chlamydia 15 kDa cysteine-rich outer membrane protein (CRPA)//Coagulation Factor V LSPD Repeat
Cluster-4032.11898	0.995605	1.23	4.21	35.6	1.99	4.28	28.98	metal transporter Nramp6-like [Coffea arabica]	PREDICTED: Coffea eugenioides metal transporter Nramp6-like (LOC113768444), mRNA	Metal transporter Nramp6 OS=Arabidopsis thaliana OX=3702 GN=NRAMP6 PE=2 SV=2	Serpentine type 7TM GPCR chemoreceptor Srb//Natural resistance-associated macrophage protein
Cluster-4032.15199	0.995441	16.56	17.98	53.9	20.55	17.49	52.67	--	PREDICTED: Oryza sativa Japonica Group sarcoplasmic reticulum histidine-rich calcium-binding protein (LOC4326037), transcript variant X2, mRNA	--	Transmembrane protein 33/Nucleoporin POM33
Cluster-4032.30525	0.995144	0.02	0.6	35.68	0.03	0.33	36.57	putative late blight resistance protein homolog R1A-4 [Coffea eugenioides]	PREDICTED: Coffea eugenioides putative late blight resistance protein homolog R1B-23 (LOC113750813), mRNA	Putative late blight resistance protein homolog R1B-12 OS=Solanum demissum OX=50514 GN=R1B-12 PE=3 SV=2	Leucine rich repeat//ABC transporter//YhhN family//DnaB-like helicase C terminal domain//NB-ARC domain//ATPase family associated with various cellular activities (AAA)//Mitochondrial domain of unknown function (DUF1082)
Cluster-4032.2774	0.995099	1.48	0.69	717.16	2.05	0.76	736.04	unnamed protein product [Coffea canephora]	--	Metallothionein-like protein 1 OS=Erythranthe guttata OX=4155 PE=3 SV=1	Metallothionein
Cluster-4032.2583	0.995048	2.66	1.18	25.5	3.81	0.87	21.68	uricase [Coffea eugenioides]	PREDICTED: Camellia sinensis uricase-2-like (LOC114302288), mRNA	Uricase-2 isozyme 1 OS=Glycine max OX=3847 PE=1 SV=2	--
Cluster-4032.1694	0.995046	0	0.03	31.48	0	0.05	32.34	calmodulin [Salvia splendens]	--	Calmodulin OS=Medicago sativa OX=3879 GN=CAL1 PE=2 SV=2	EF-hand domain pair//EF hand//EF hand//EF-hand domain
Cluster-4032.4576 (SnvG10H2)	0.994817	1.11	8.33	68.3	0.47	7.06	63.57	geraniol 10-hydroxylase-like protein [Rauvolfia serpentina]	Amsonia hubrichtii geraniol 10-hydroxylase-like protein mRNA, complete cds	Geraniol 8-hydroxylase OS=Catharanthus roseus OX=4058 GN=CYP76B6 PE=1 SV=1	Cytochrome P450
Cluster-4032.16665	0.994699	565.97	498.36	1471.12	558.34	490.01	1466.82	PREDICTED: catalase isozyme 1 [Ipomoea nil]	PREDICTED: Coffea eugenioides catalase (LOC113749382), mRNA	Catalase isozyme 3 OS=Nicotiana plumbaginifolia OX=4092 GN=CAT3 PE=2 SV=1	Catalase//GAF domain//GAF domain
Cluster-4032.1760	0.994614	0.2	0.77	25.92	0.29	0.66	26.76	uncharacterized protein LOC110619344 [Manihot esculenta]	--	--	--
Cluster-4032.2064 (SnvNS2)	0.994572	0.03	0.05	33.94	0.04	0.14	35.13	polyneuridine-aldehyde esterase-like [Coffea eugenioides]	PREDICTED: Coffea eugenioides polyneuridine-aldehyde esterase-like (LOC113772228), mRNA	Polyneuridine-aldehyde esterase OS=Rauvolfia serpentina OX=4060 GN=PNAE PE=1 SV=1	Prolyl oligopeptidase family//Serine carboxypeptidase S28//Thioesterase domain//PGAP1-like protein
Cluster-4032.27780	0.994469	6.66	16.12	122.14	8.1	1.04	119.54	PREDICTED: putative germin-like protein 2-1 [Ipomoea nil]	PREDICTED: Juglans regia germin-like protein subfamily 1 member 13 (LOC109010243), mRNA	Germin-like protein subfamily 1 member 14 OS=Arabidopsis thaliana OX=3702 GN=At5g39110 PE=3 SV=1	Cupin//FHA domain
Cluster-4032.2164	0.994049	0.7	0.1	99.9	0.27	0.26	72.63	nitrile-specifier protein 5-like [Coffea arabica]	PREDICTED: Coffea eugenioides nitrile-specifier protein 5 (LOC113770080), mRNA	Nitrile-specifier protein 5 OS=Arabidopsis thaliana OX=3702 GN=NSP5 PE=2 SV=1	Kelch motif//Kelch motif
Cluster-4032.2269 (Snv7DLGT)	0.993973	0	0.08	39.11	0	0.04	40.86	7-deoxyloganetic acid UDP-glucosyltransferase-like protein [Catharanthus ovalis]	Amsonia hubrichtii 7-deoxyloganetic acid UDP-glucosyltransferase-like protein mRNA, complete cds	7-deoxyloganetic acid glucosyl transferase OS=Catharanthus roseus OX=4058 GN=7DLGT PE=1 SV=1	UDP-glucoronosyl and UDP-glucosyl transferase//Glycosyltransferase family 28 C-terminal domain
Cluster-4032.30172 (SnvMDR2)	0.993777	0.21	0.07	117.1	0.16	0.11	84.68	alcohol dehydrogenase 1 [Catharanthus roseus]	PREDICTED: Coffea arabica (+)-neomenthol dehydrogenase-like (LOC113733143), mRNA	Salutaridine reductase OS=Papaver somniferum OX=3469 GN=SALR PE=1 SV=1	--
Cluster-4032.5004 (SnvWS)	0.993635	0.17	5.49	79.44	0.09	7.58	79.81	tetrahydroalstonine synthase isoform 1 [Rauvolfia tetraphylla]	Nicotiana tabacum cultivar Samsun sinapyl alcohol dehydrogenase-like 5 (SAD-L5) mRNA, complete cds	8-hydroxygeraniol dehydrogenase OS=Catharanthus roseus OX=4058 GN=10HGO PE=1 SV=1	Oxidoreductase family, NAD-binding Rossmann fold//3-hydroxyacyl-CoA dehydrogenase, NAD binding domain//Saccharopine dehydrogenase NADP binding domain//Glyceraldehyde 3-phosphate dehydrogenase, NAD binding domain//Alcohol dehydrogenase GroES-like domain//Zinc-binding dehydrogenase//D-isomer specific 2-hydroxyacid dehydrogenase, NAD binding domain//TrkA-N domain
Cluster-4032.2466	0.993595	0.44	2.09	66.44	0.11	5.72	67.88	aspartyl protease AED3-like [Coffea arabica]	PREDICTED: Coffea arabica aspartyl protease AED3-like (LOC113732532), mRNA	Aspartyl protease AED3 OS=Arabidopsis thaliana OX=3702 GN=AED3 PE=1 SV=1	--
Cluster-4032.29952	0.993576	0.04	0	22.98	0.15	0	24.14	MADS-box transcription factor FUL-like 2 [Trochodendron aralioides]	PREDICTED: Hevea brasiliensis truncated transcription factor CAULIFLOWER A-like (LOC110648199), mRNA	Agamous-like MADS-box protein FUL-L OS=Vitis vinifera OX=29760 GN=FULL PE=2 SV=1	23S rRNA methylastransferase leader peptide (ErmCL)//Late nodulin protein//SRF-type transcription factor (DNA-binding and dimerisation domain)
Cluster-4032.2146	0.993467	1.42	2.77	96.79	0	1.42	101.65	--	--	--	--
Cluster-4032.30278	0.993338	0	0	33.23	1.27	2.24	24.76	--	--	--	--
Cluster-4032.5867	0.993002	3.48	50.25	461.42	0.92	23.5	468.49	glutathione S-transferase-like [Coffea eugenioides]	Catharanthus roseus glutathione S-transferase mRNA, complete cds	Glutathione S-transferase OS=Hyoscyamus muticus OX=35626 PE=1 SV=1	Photosystem II reaction centre I protein (PSII 4.8 kDa protein)//Glutathione S-transferase, N-terminal domain//Glutathione S-transferase, N-terminal domain//Glutathione S-transferase, N-terminal domain
Cluster-4032.7700	0.992916	1.02	3.35	38.24	1.05	3.84	28.93	PREDICTED: disease resistance protein RPM1 [Nicotiana attenuata]	--	Disease resistance protein PIK5-NP OS=Oryza sativa subsp. japonica OX=39947 GN=PIK5-NP PE=2 SV=1	Musculoskeletal, temporally activated-embryonic nuclear protein 1//Leucine rich repeat
Cluster-4032.30895	0.992907	3.57	10.2	101.44	0.85	5.33	104.92	--	PREDICTED: Coffea eugenioides uncharacterized LOC113762604 (LOC113762604), ncRNA	--	FlhB HrpN YscU SpaS Family
Cluster-4032.13326	0.992754	19.77	16.61	55.07	15.81	19.01	46.06	65-kDa microtubule-associated protein 6-like [Sesamum indicum]	PREDICTED: Coffea arabica 65-kDa microtubule-associated protein 6-like (LOC113716344), transcript variant X1, mRNA	65-kDa microtubule-associated protein 6 OS=Arabidopsis thaliana OX=3702 GN=MAP65-6 PE=1 SV=1	Organelle biogenesis, Muted-like protein
Cluster-4032.3672	0.992561	8.87	5.27	73.41	8.88	9.49	55.47	PREDICTED: uncharacterized protein LOC107799192 [Nicotiana tabacum]	PREDICTED: Coffea eugenioides beta-1,4-mannosyl-glycoprotein 4-beta-N-acetylglucosaminyltransferase (LOC113751799), mRNA	Beta-1,4-mannosyl-glycoprotein 4-beta-N-acetylglucosaminyltransferase OS=Rattus norvegicus OX=10116 GN=Mgat3 PE=1 SV=2	DM DNA binding domain//Glycosyltransferase family 17
Cluster-4032.30099	0.99228	0.05	5.93	87.49	0.06	6.16	91.29	protein DETOXIFICATION 27-like [Durio zibethinus]	PREDICTED: Phoenix dactylifera protein DETOXIFICATION 27-like (LOC103717979), mRNA	Protein DETOXIFICATION 27 OS=Arabidopsis thaliana OX=3702 GN=DTX27 PE=2 SV=1	MatE
Cluster-4032.1445 (SnvCYP1)	0.992212	0	0	30.11	0	0.02	32.24	putative cytochrome P450 [Rosa chinensis]	PREDICTED: Coffea eugenioides cytochrome P450 CYP749A22-like (LOC113752624), mRNA	Cytochrome P450 CYP749A22 OS=Panax ginseng OX=4054 PE=2 SV=1	Cytochrome P450
Cluster-4032.3999	0.991946	2.39	24.83	181.92	1.22	20.01	147.4	--	--	--	--
Cluster-4032.23575	0.991691	128.25	110.46	269.24	102.65	101.99	261.31	tubulin beta-9 chain [Artemisia annua]	PREDICTED: Coffea arabica tubulin beta-1 chain (LOC113725023), mRNA	Tubulin beta-8 chain OS=Arabidopsis thaliana OX=3702 GN=TUBB8 PE=2 SV=2	--
Cluster-4032.1919	0.991425	0	0.04	42.96	0	0.41	30.06	protein STRICTOSIDINE SYNTHASE-LIKE 11-like [Coffea eugenioides]	--	Protein STRICTOSIDINE SYNTHASE-LIKE 12 OS=Arabidopsis thaliana OX=3702 GN=SSL12 PE=2 SV=2	NHL repeat//Strictosidine synthase
Cluster-4032.1791	0.99142	0	0.09	65.89	0	0	46.03	Uclacyanin-2 [Capsicum baccatum]	--	Blue copper protein OS=Pisum sativum OX=3888 PE=2 SV=1	Plastocyanin-like domain
Cluster-4032.29563	0.991412	5.86	9.65	76.27	6.55	17.78	70.26	PREDICTED: disease resistance protein RPM1-like [Nicotiana tabacum]	--	Disease resistance protein RPM1 OS=Arabidopsis thaliana OX=3702 GN=RPM1 PE=1 SV=1	--
Cluster-4032.10914	0.991376	1.17	3.15	31.64	0.61	4.1	24.19	unnamed protein product [Coffea canephora]	PREDICTED: Coffea eugenioides auxin-responsive protein IAA9-like (LOC113748785), transcript variant X2, mRNA	Auxin-responsive protein IAA9 OS=Arabidopsis thaliana OX=3702 GN=IAA9 PE=1 SV=1	PB1 domain//Divalent cation transporter//HD-ZIP protein N terminus//ER protein Pkr1
Cluster-4032.29885	0.991358	0	0.41	81.19	0	0	87.89	--	--	--	AICARFT/IMPCHase bienzyme
Cluster-4032.9319	0.991333	17.48	18.94	47.12	21.22	18.76	40.03	PREDICTED: extensin-like [Nicotiana tabacum]	PREDICTED: Nicotiana tabacum extensin-like (LOC107785335), mRNA	--	Fibrinogen alpha/beta chain family//MatE
Cluster-4032.28867	0.991292	0.9	5.08	31.7	4.21	5.79	26.64	probable disease resistance protein RPP1 [Prunus avium]	--	Probable disease resistance protein RPP1 OS=Arabidopsis thaliana OX=3702 GN=RPP1 PE=1 SV=1	Leucine rich repeat//Leucine Rich repeat
Cluster-4032.29898	0.991075	1.35	2.39	229.33	3.61	2.02	160.22	LOW QUALITY PROTEIN: 2OG-FeII_Oxy domain-containing protein/DIOX_N domain-containing protein [Cephalotus follicularis]	--	1-aminocyclopropane-1-carboxylate oxidase homolog OS=Solanum lycopersicum OX=4081 GN=ACO3 PE=2 SV=1	--
Cluster-4032.32260	0.99093	0.06	2.71	45.63	0.05	0.73	32.36	36.4 kDa proline-rich protein [Ricinus communis]	Picea glauca clone GQ01304_G08 mRNA sequence	36.4 kDa proline-rich protein OS=Solanum lycopersicum OX=4081 GN=TPRP-F1 PE=2 SV=1	DNA polymerase III psi subunit
Cluster-31632.0	0.990916	2.26	5.4	29.35	6.56	2.92	28.31	unnamed protein product [Coffea canephora]	--	Carboxylesterase 1 OS=Actinidia eriantha OX=165200 GN=CXE1 PE=1 SV=1	Prolyl oligopeptidase family//alpha/beta hydrolase fold
Cluster-4032.22547	0.990793	3.85	9.02	54.8	5.46	12.25	53.36	PREDICTED: caffeic acid 3-O-methyltransferase-like isoform X1 [Nelumbo nucifera]	--	Caffeic acid 3-O-methyltransferase OS=Catharanthus roseus OX=4058 GN=COMT1 PE=2 SV=1	Dimerisation domain//O-methyltransferase domain//FtsJ-like methyltransferase
Cluster-4032.1792	0.990746	0.84	0.51	30.02	2.17	1.86	32.28	bidirectional sugar transporter SWEET2a isoform X1 [Coffea arabica]	Ipomoea trifida cultivar NCNSP0306 chromosome 1	Bidirectional sugar transporter SWEET2a OS=Sorghum bicolor OX=4558 GN=SWEET2A PE=3 SV=1	Sugar efflux transporter for intercellular exchange
Cluster-4032.2661	0.990739	0.03	3.67	34.63	0	1.04	36.47	LOW QUALITY PROTEIN: uncharacterized protein LOC21388528 [Morus notabilis]	Theobroma cacao genome assembly, chromosome: II	GDSL esterase/lipase 1 OS=Arabidopsis thaliana OX=3702 GN=GLIP1 PE=1 SV=1	GDSL-like Lipase/Acylhydrolase
Cluster-4032.18025	0.990736	12.88	11.33	25.6	10.21	10.29	23.89	unnamed protein product [Coffea canephora]	PREDICTED: Coffea eugenioides probable serine/threonine-protein kinase At1g01540 (LOC113761799), mRNA	Probable serine/threonine-protein kinase At1g01540 OS=Arabidopsis thaliana OX=3702 GN=At1g01540 PE=1 SV=2	Rhabdovirus spike glycoprotein//Protein tyrosine and serine/threonine kinase//Auxin response factor//Protein kinase domain//NADH-ubiquinone/plastoquinone oxidoreductase chain 6
Cluster-4032.26646	0.990681	8.28	8.28	55.09	3	5.95	57.74	PREDICTED: peroxidase 73 [Eucalyptus grandis]	PREDICTED: Coffea arabica peroxidase 51-like (LOC113697863), mRNA	Peroxidase 73 OS=Arabidopsis thaliana OX=3702 GN=PER73 PE=1 SV=1	Peroxidase
Cluster-4032.30140	0.990665	0.19	2.73	42.29	0	1.26	30.03	unnamed protein product [Coffea canephora]	--	--	--
Cluster-4032.24176	0.990644	12.55	11.5	21.79	11.07	10.44	21.05	myosin-1-like [Coffea eugenioides]	PREDICTED: Coffea eugenioides myosin-1-like (LOC113751727), mRNA	Myosin-1 OS=Arabidopsis thaliana OX=3702 GN=VIII-1 PE=1 SV=1	Zeta toxin//IQ calmodulin-binding motif//Mitotic checkpoint protein//Exonuclease VII, large subunit//Myosin head (motor domain)//C4-dicarboxylate anaerobic carrier
Cluster-4032.29972	0.990504	2.78	3.71	34.44	1.98	3.53	24.94	hypothetical protein CUMW_182140 [Citrus unshiu]	PREDICTED: Coffea eugenioides GDP-mannose 4,6 dehydratase 1 (LOC113777799), mRNA	GDP-mannose 4,6 dehydratase 1 OS=Arabidopsis thaliana OX=3702 GN=GMD1 PE=1 SV=1	NAD dependent epimerase/dehydratase family
Cluster-4032.29766	0.990416	3.4	6.93	24.79	2.77	4.39	22.38	unnamed protein product [Coffea canephora]	PREDICTED: Coffea eugenioides F-box/kelch-repeat protein At3g27150 (LOC113754517), transcript variant X1, mRNA	F-box/kelch-repeat protein At3g27150 OS=Arabidopsis thaliana OX=3702 GN=At3g27150 PE=2 SV=1	Kelch motif//Kelch motif//F-box domain
Cluster-4032.2310	0.990333	0.07	0.08	31.63	0.03	0.5	34.63	salicylic acid-binding protein 2 [Sesamum indicum]	PREDICTED: Vigna unguiculata salicylic acid-binding protein 2-like (LOC114179766), mRNA	Polyneuridine-aldehyde esterase OS=Rauvolfia serpentina OX=4060 GN=PNAE PE=1 SV=1	Prolyl oligopeptidase family//Serine hydrolase//Thioesterase domain//Cutinase//PGAP1-like protein//Serine carboxypeptidase S28
Cluster-4032.11030	0.990288	5.26	0.99	27.33	4.28	1.62	25.82	protein TIFY 6B-like isoform X2 [Coffea arabica]	Salvia miltiorrhiza jasmonate ZIM domain protein 3 (JAZ3) gene, partial cds	Protein TIFY 6B OS=Arabidopsis thaliana OX=3702 GN=TIFY6B PE=1 SV=1	--
Cluster-4032.13478	0.990106	28.12	30.13	53.28	31.1	30.93	54.39	PREDICTED: beta-adaptin-like protein B [Nicotiana attenuata]	PREDICTED: Coffea eugenioides beta-adaptin-like protein C (LOC113779306), mRNA	Beta-adaptin-like protein C OS=Arabidopsis thaliana OX=3702 GN=BETAC-AD PE=1 SV=2	Adaptin C-terminal domain//Beta2-adaptin appendage, C-terminal sub-domain//Armadillo/beta-catenin-like repeat//PEP-utilising enzyme, N-terminal//HEAT repeat//Adaptin N terminal region
Cluster-4032.15620	0.989986	28.12	29.82	39.75	29.2	27.77	39.35	Vesicle coat complex COPII, subunit SEC31 [Handroanthus impetiginosus]	PREDICTED: Coffea eugenioides protein transport protein SEC31 homolog B (LOC113754729), mRNA	Protein transport protein SEC31 homolog B OS=Arabidopsis thaliana OX=3702 GN=SEC31B PE=1 SV=1	Domain of unknown function (DUF543)//WD domain, G-beta repeat//Prp18 domain
Cluster-4032.4577 (SnvG10H1)	0.989685	0.17	3.25	27.78	0.28	1.34	20.37	geraniol 10-hydroxylase-like protein [Tabernaemontana elegans]	Tabernaemontana elegans geraniol 10-hydroxylase-like protein mRNA, complete cds	Geraniol 8-hydroxylase OS=Catharanthus roseus OX=4058 GN=CYP76B6 PE=1 SV=1	Cytochrome P450
Cluster-4032.22663	0.989485	29.5	34.83	75.28	34.96	29.81	76.77	Glycine dehydrogenase (decarboxylating) [Trema orientale]	PREDICTED: Coffea eugenioides alanine aminotransferase 2-like (LOC113768019), mRNA	Alanine aminotransferase 2, mitochondrial OS=Arabidopsis thaliana OX=3702 GN=ALAAT2 PE=1 SV=1	Aminotransferase class I and II
Cluster-4032.29926	0.989462	1.4	4.89	53.39	0.46	1.66	58.06	hypothetical protein CDL12_06934 [Handroanthus impetiginosus]	PREDICTED: Coffea eugenioides fasciclin-like arabinogalactan protein 2 (LOC113770914), mRNA	Fasciclin-like arabinogalactan protein 2 OS=Arabidopsis thaliana OX=3702 GN=FLA2 PE=2 SV=1	--
Cluster-4032.29850	0.989197	2.76	12.92	84.78	1.89	16.14	77.9	unnamed protein product [Coffea canephora]	PREDICTED: Camellia sinensis homeobox-leucine zipper protein ATHB-13-like (LOC114304252), mRNA	Homeobox-leucine zipper protein ATHB-13 OS=Arabidopsis thaliana OX=3702 GN=ATHB-13 PE=2 SV=2	Tissue factor//K-box region//Homeobox KN domain//Homeodomain//Homeobox associated leucine zipper//Growth-arrest specific micro-tubule binding//CASP C terminal//Initiation control protein YabA
Cluster-4032.16417 (SnvMDR3)	0.989189	118.31	99.18	332.78	105.63	98.66	264.79	cinnamyl alcohol dehydrogenase [Neolamarckia cadamba]	Neolamarckia cadamba cinnamyl alcohol dehydrogenase (CAD) mRNA, complete cds	Alcohol dehydrogenase 9 OS=Catharanthus roseus OX=4058 GN=ADH9 PE=2 SV=1	D-isomer specific 2-hydroxyacid dehydrogenase, NAD binding domain//Zinc-binding dehydrogenase//Alcohol dehydrogenase GroES-like domain
Cluster-4032.12587	0.989136	7.3	4.49	40	4.44	5.8	43.11	lamin-like protein [Solanum lycopersicum]	--	Lamin-like protein OS=Arabidopsis thaliana OX=3702 GN=At5g15350 PE=2 SV=1	Plastocyanin-like domain
Cluster-4032.2587	0.988931	2.79	7.22	46.02	3.76	4.25	49.72	26 kDa endochitinase 1-like [Coffea eugenioides]	PREDICTED: Arachis hypogaea endochitinase (LOC112782518), mRNA	Endochitinase OS=Pisum sativum OX=3888 PE=2 SV=1	Chitin recognition protein//Chitinase class I
Cluster-4032.3064	0.988795	0.2	3.3	26.46	0.02	1.53	28.22	thaumatin-like protein 1 [Camellia sinensis]	PREDICTED: Coffea eugenioides thaumatin-like protein 1 (LOC113777929), mRNA	Thaumatin-like protein 1 OS=Arabidopsis thaliana OX=3702 GN=TLP1 PE=2 SV=1	--
Cluster-4032.23160	0.988691	12.19	11.02	44.9	11.44	11.94	48.66	actin-97 [Olea europaea var. sylvestris]	PREDICTED: Coffea arabica actin-like (LOC113730498), mRNA	Actin-58 OS=Solanum tuberosum OX=4113 GN=AC58 PE=3 SV=1	--
Cluster-4032.10987	0.988681	13.19	14.44	28.34	13.19	12.59	29.61	unnamed protein product [Coffea canephora]	PREDICTED: Coffea eugenioides UDP-rhamnose/UDP-galactose transporter 3-like (LOC113749025), mRNA	UDP-rhamnose/UDP-galactose transporter 2 OS=Arabidopsis thaliana OX=3702 GN=URGT2 PE=1 SV=1	EamA-like transporter family//UAA transporter family//Haem-transporter, endosomal/lysosomal, haem-responsive gene//His Kinase A (phospho-acceptor) domain//Solute carrier family 35
Cluster-4032.5295	0.98857	5.99	9.21	32.62	7.26	7.58	34.75	hypothetical protein GW17_00002200 [Ensete ventricosum]	PREDICTED: Coffea eugenioides histone H2A-like (LOC113777784), mRNA	Probable histone H2A.6 OS=Oryza sativa subsp. japonica OX=39947 GN=Os05g0113900 PE=2 SV=2	Core histone H2A/H2B/H3/H4
Cluster-4032.14121	0.988249	17.03	10.36	65.9	19.77	13.82	54.48	D-3-phosphoglycerate dehydrogenase, D-isomer-specific 2-hydroxy acid dehydrogenase superfamily [Handroanthus impetiginosus]	PREDICTED: Solanum tuberosum D-3-phosphoglycerate dehydrogenase 3, chloroplastic-like (LOC102580248), mRNA	D-3-phosphoglycerate dehydrogenase 2, chloroplastic OS=Arabidopsis thaliana OX=3702 GN=PGDH2 PE=1 SV=2	D-isomer specific 2-hydroxyacid dehydrogenase, NAD binding domain//D-isomer specific 2-hydroxyacid dehydrogenase, catalytic domain
Cluster-4032.2053	0.988097	0	3.3	33.33	0	2.61	23.96	putative membrane protein, predicted efflux pump [Handroanthus impetiginosus]	--	Protein DETOXIFICATION 26 OS=Arabidopsis thaliana OX=3702 GN=DTX26 PE=2 SV=1	--
Cluster-4032.19072	0.98803	12.41	15.44	39.18	13.85	17.73	34.94	PREDICTED: glucose-6-phosphate 1-dehydrogenase, cytoplasmic isoform [Capsicum annuum]	PREDICTED: Coffea eugenioides glucose-6-phosphate 1-dehydrogenase, cytoplasmic isoform (LOC113753072), transcript variant X4, mRNA	Glucose-6-phosphate 1-dehydrogenase, cytoplasmic isoform OS=Solanum tuberosum OX=4113 GN=G6PDH PE=2 SV=1	Glucose-6-phosphate dehydrogenase, C-terminal domain//Glucose-6-phosphate dehydrogenase, NAD binding domain
Cluster-4032.6332 (SnvNO)	0.987761	0.9	1.87	174.78	1.93	0.27	117.09	cytochrome P450 71A2-like [Coffea arabica]	--	Cytochrome P450 71A2 OS=Solanum melongena OX=4111 GN=CYP71A2 PE=2 SV=1	Cytochrome P450
Cluster-4032.24361	0.987605	17.27	17.78	25.7	17.56	18.1	26.56	unnamed protein product [Coffea canephora]	PREDICTED: Camellia sinensis protein YIPF6 homolog (LOC114311426), mRNA	Protein YIPF6 homolog OS=Dictyostelium discoideum OX=44689 GN=yipf6 PE=3 SV=2	Yip1 domain
Cluster-4032.4891	0.98742	0.6	2.17	22.54	0.68	1.46	25.09	probable LRR receptor-like serine/threonine-protein kinase At4g37250 [Coffea arabica]	PREDICTED: Coffea arabica probable LRR receptor-like serine/threonine-protein kinase At4g37250 (LOC113701878), mRNA	Probable LRR receptor-like serine/threonine-protein kinase At4g37250 OS=Arabidopsis thaliana OX=3702 GN=At4g37250 PE=1 SV=1	Leucine rich repeat//Protein tyrosine and serine/threonine kinase//Leucine Rich Repeat//Leucine Rich repeat//Protein kinase domain
Cluster-4032.27680	0.987019	1.74	4.97	33.21	0	0.07	24.7	putative late blight resistance protein homolog R1A-4 [Camellia sinensis]	--	Putative late blight resistance protein homolog R1C-3 OS=Solanum demissum OX=50514 GN=R1C-3 PE=3 SV=1	NTPase//Threonylcarbamoyl adenosine biosynthesis protein TsaE//NB-ARC domain//Holliday junction DNA helicase RuvB P-loop domain
Cluster-4032.19532	0.986668	19.57	23.89	70.31	23.14	26.41	56.33	60S Ribosomal protein L13 [Handroanthus impetiginosus]	PREDICTED: Coffea eugenioides 60S ribosomal protein L13-1-like (LOC113761445), mRNA	60S ribosomal protein L13-3 OS=Arabidopsis thaliana OX=3702 GN=RPL13D PE=1 SV=1	Ribosomal protein L13e//Mitochondrial domain of unknown function (DUF1082)//TraY domain
Cluster-4032.23111	0.986472	1.63	1.96	21	2.56	1.34	23.58	unnamed protein product [Coffea canephora]	PREDICTED: Coffea arabica probable inactive receptor kinase At4g23740 (LOC113724924), transcript variant X3, mRNA	Probable inactive receptor kinase At4g23740 OS=Arabidopsis thaliana OX=3702 GN=At4g23740 PE=1 SV=1	Leucine rich repeat//Protein tyrosine and serine/threonine kinase//Oxaloacetate decarboxylase, gamma chain//Leucine Rich Repeat//Protein kinase domain
Cluster-4032.5891	0.986419	10.58	11.54	29.35	7.71	10.79	30.1	unnamed protein product [Coffea canephora]	PREDICTED: Coffea arabica putative clathrin assembly protein At2g25430 (LOC113693808), mRNA	Probable clathrin assembly protein At4g32285 OS=Arabidopsis thaliana OX=3702 GN=At4g32285 PE=1 SV=2	ANTH domain//Ribosomal protein S31e
Cluster-4032.18954	0.986278	14.41	15.65	21.51	15.63	15.72	20.49	PREDICTED: AP-2 complex subunit alpha-1-like isoform X3 [Ipomoea nil]	PREDICTED: Coffea eugenioides AP-2 complex subunit alpha-1-like (LOC113763127), mRNA	AP-2 complex subunit alpha-2 OS=Arabidopsis thaliana OX=3702 GN=ALPHAC-AD PE=1 SV=1	HEAT repeat//Adaptin N terminal region//Binding domain of DNA repair protein Ercc1 (rad10/Swi10)//Adaptin C-terminal domain//Alpha adaptin AP2, C-terminal domain
Cluster-4032.13066	0.986267	8.94	12	32.69	9.61	9.28	35.06	uncharacterized protein LOC113701628 [Coffea arabica]	PREDICTED: Coffea eugenioides uncharacterized LOC113777429 (LOC113777429), mRNA	Multidrug resistance protein 1 OS=Bacillus subtilis (strain 168) OX=224308 GN=bmr PE=3 SV=2	Organic Anion Transporter Polypeptide (OATP) family//VIT family//Sugar (and other) transporter//POT family//Major Facilitator Superfamily
Cluster-4032.27140	0.98624	1.15	6.86	30.81	0.96	5.08	27.93	unnamed protein product [Coffea canephora]	PREDICTED: Coffea eugenioides beta-galactosidase (LOC113768431), mRNA	Beta-galactosidase OS=Solanum lycopersicum OX=4081 PE=1 SV=1	Galactose binding lectin domain//Beta-galactosidase
Cluster-4032.29913	0.986187	0.24	1.64	22.33	0.53	3.3	24.27	unnamed protein product [Coffea canephora]	PREDICTED: Coffea eugenioides auxin-induced protein 22D (LOC113765080), mRNA	Auxin-induced protein 22D OS=Vigna radiata var. radiata OX=3916 GN=AUX22D PE=2 SV=1	--
Cluster-4032.7701	0.985902	1.05	2.21	38.52	0.23	4.25	26.79	disease resistance protein RPM1-like [Olea europaea var. sylvestris]	--	Disease resistance protein RPM1 OS=Arabidopsis thaliana OX=3702 GN=RPM1 PE=1 SV=1	--
Cluster-4032.7497 (SnvCYP2)	0.985893	12.96	4.98	48.09	11.26	4.96	44.62	cytochrome P450 CYP72A219-like [Coffea arabica]	PREDICTED: Ipomoea nil cytochrome P450 CYP72A219-like (LOC109155886), mRNA	Cytochrome P450 CYP72A219 OS=Panax ginseng OX=4054 PE=2 SV=1	Cytochrome P450
Cluster-4032.6650	0.985853	17.27	15.81	68.69	13.01	11.61	51.23	anthranilate synthase beta subunit 2, chloroplastic-like [Coffea eugenioides]	PREDICTED: Coffea arabica anthranilate synthase beta subunit 2, chloroplastic-like (LOC113717385), mRNA	Anthranilate synthase beta subunit 1, chloroplastic OS=Arabidopsis thaliana OX=3702 GN=ASB1 PE=1 SV=1	Peptidase C26//CBL proto-oncogene N-terminus, EF hand-like domain
Cluster-4032.1832	0.985582	0.09	0.1	33.26	0.03	0.03	38.35	hypothetical protein DVH24_023531 [Malus domestica]	--	Loganic acid O-methyltransferase OS=Catharanthus roseus OX=4058 GN=LAMT PE=1 SV=1	Rieske-like [2Fe-2S] domain//SAM dependent carboxyl methyltransferase//Ku C terminal domain like
Cluster-4032.9385	0.985495	6.55	9	42.36	8.03	2.82	32.34	FCS-Like Zinc finger 8-like [Coffea arabica]	--	FCS-Like Zinc finger 8 OS=Arabidopsis thaliana OX=3702 GN=FLZ8 PE=1 SV=1	Apoptosis regulator proteins, Bcl-2 family
Cluster-4032.4998 (SnvCYP3)	0.98536	0	11.39	83.3	0	5.97	59.95	cytochrome P450 71A2-like [Coffea arabica]	--	Tabersonine/lochnericine 19-hydroxylase OS=Catharanthus roseus OX=4058 GN=T19H PE=1 SV=1	Cytochrome P450
Cluster-4032.20657	0.985214	2.2	11.31	64.08	1.25	13.61	59.95	protein DETOXIFICATION 35-like [Coffea arabica]	PREDICTED: Coffea eugenioides protein DETOXIFICATION 35 (LOC113761766), mRNA	Protein DETOXIFICATION 35 OS=Arabidopsis thaliana OX=3702 GN=DTX35 PE=1 SV=1	Chitin binding Peritrophin-A domain//MatE
Cluster-4032.14961	0.985142	19.96	15.57	171.59	19.63	17.28	195.49	probable galactinol--sucrose galactosyltransferase 2 [Coffea arabica]	PREDICTED: Carica papaya probable galactinol--sucrose galactosyltransferase 2 (LOC110811248), transcript variant X3, mRNA	Probable galactinol--sucrose galactosyltransferase 2 OS=Arabidopsis thaliana OX=3702 GN=RFS2 PE=2 SV=2	Minor capsid protein VI
Cluster-4032.2464	0.984966	0	0	39.7	0	0	46.06	beta-glucosidase 12-like [Coffea eugenioides]	PREDICTED: Coffea arabica raucaffricine-O-beta-D-glucosidase-like (LOC113697538), mRNA	Beta-glucosidase 12 OS=Oryza sativa subsp. indica OX=39946 GN=BGLU12 PE=3 SV=1	Glycosyl hydrolase family 1
Cluster-4032.2604	0.984834	0	0	156.07	0	0	181.3	hypothetical protein CRG98_039871 [Punica granatum]	PREDICTED: Daucus carota subsp. sativus 14 kDa proline-rich protein DC2.15-like (LOC108207626), mRNA	Lipid transfer protein EARLI 1 OS=Arabidopsis thaliana OX=3702 GN=EARLI1 PE=1 SV=1	--
Cluster-4032.21931	0.984737	7.47	9.99	36.92	12.23	6.05	30.69	putative late blight resistance protein homolog R1C-3 isoform X1 [Coffea arabica]	--	--	--
Cluster-4032.7699	0.98463	1.43	2.57	38.7	0.87	5.18	26.96	disease resistance protein RPM1-like [Olea europaea var. sylvestris]	--	Disease resistance protein RPM1 OS=Arabidopsis thaliana OX=3702 GN=RPM1 PE=1 SV=1	Leucine rich repeat
Cluster-4032.5007	0.984537	2.71	6.68	25.69	2.1	6.12	22.16	probable inactive receptor kinase RLK902 [Coffea arabica]	PREDICTED: Coffea eugenioides probable inactive receptor kinase RLK902 (LOC113778558), mRNA	Probable inactive receptor kinase At1g48480 OS=Arabidopsis thaliana OX=3702 GN=RKL1 PE=1 SV=1	Protein tyrosine and serine/threonine kinase//Leucine rich repeat//Protein kinase domain//Leucine Rich Repeat
Cluster-4032.2588	0.984475	0.19	1.28	147.86	0	0.62	95.38	Calmodulin and related proteins (EF-Hand superfamily) [Handroanthus impetiginosus]	PREDICTED: Coffea eugenioides calmodulin-like protein 3 (LOC113765184), mRNA	Calmodulin-like protein 3 OS=Arabidopsis thaliana OX=3702 GN=CML3 PE=2 SV=1	Dockerin type I domain//EF-hand domain pair//EF hand//EF hand//Cytoskeletal-regulatory complex EF hand//Secreted protein acidic and rich in cysteine Ca binding region//EF-hand domain
Cluster-4032.2065	0.98435	0.82	3.66	22.13	2.16	2.65	24.71	pectinesterase 1-like [Coffea arabica]	--	Pectinesterase 1 OS=Arabidopsis thaliana OX=3702 GN=PME1 PE=1 SV=1	Plant invertase/pectin methylesterase inhibitor
Cluster-4032.32028	0.984295	0	0	88.6	0	0	103.45	flowering-promoting factor 1-like [Solanum pennellii]	PREDICTED: Solanum lycopersicum flowering-promoting factor 1-like protein 3 (LOC101251416), mRNA	Flowering-promoting factor 1-like protein 3 OS=Oryza sativa subsp. japonica OX=39947 GN=Os02g0460200 PE=2 SV=1	--
Cluster-4032.10949	0.984202	6.53	7.56	38.74	4.86	5.94	27.47	probable methyltransferase PMT26 [Olea europaea var. sylvestris]	PREDICTED: Coffea eugenioides probable methyltransferase PMT26 (LOC113778602), mRNA	Probable methyltransferase PMT26 OS=Arabidopsis thaliana OX=3702 GN=At5g64030 PE=2 SV=1	Peptidase family S49 N-terminal//Methyltransferase domain//AdoMet dependent proline di-methyltransferase//Putative S-adenosyl-L-methionine-dependent methyltransferase
Cluster-4032.20940	0.984194	10.26	9.38	51.07	9.37	8.07	36.3	progesterone 5-beta-reductase [Nerium oleander]	PREDICTED: Coffea arabica 3-oxo-Delta(4,5)-steroid 5-beta-reductase-like (LOC113726505), transcript variant X2, mRNA	3-oxo-Delta(4,5)-steroid 5-beta-reductase OS=Digitalis lanata OX=49450 PE=1 SV=1	NAD dependent epimerase/dehydratase family//Protein phosphatase 2C
Cluster-4032.14869	0.984058	2.54	2.29	25.04	2.23	1.15	28.79	unnamed protein product [Coffea canephora]	--	2-hydroxyisoflavanone dehydratase OS=Glycyrrhiza echinata OX=46348 GN=HIDM PE=1 SV=1	Esterase PHB depolymerase//alpha/beta hydrolase fold
Cluster-4032.2173	0.983931	2.8	4.23	24.31	5.4	2.84	27.01	probable beta-D-xylosidase 6 [Citrus sinensis]	PREDICTED: Olea europaea var. sylvestris probable beta-D-xylosidase 6 (LOC111409003), transcript variant X2, misc_RNA	Probable beta-D-xylosidase 6 OS=Arabidopsis thaliana OX=3702 GN=BXL6 PE=2 SV=1	Glycosyl hydrolase family 3 N terminal domain
Cluster-4032.27848	0.983885	15.1	18.91	30.54	16.3	16.97	28.91	hypothetical protein CUMW_014400 [Citrus unshiu]	PREDICTED: Coffea eugenioides urease accessory protein G-like (LOC113748586), transcript variant X1, mRNA	Urease accessory protein G OS=Arabidopsis thaliana OX=3702 GN=UREG PE=2 SV=1	TMEM9//Domain of unknown function (DUF3377)
Cluster-4032.27322	0.983766	2.29	6.97	26.34	0.57	3.1	24.48	sugar transporter ERD6-like 16 isoform X4 [Arachis duranensis]	PREDICTED: Nicotiana tabacum sugar transporter ERD6-like 16 (LOC107823347), mRNA	Sugar transporter ERD6-like 16 OS=Arabidopsis thaliana OX=3702 GN=At5g18840 PE=2 SV=2	Synaptobrevin//Major Facilitator Superfamily//Sugar (and other) transporter
Cluster-4032.30702	0.983751	0.08	0.25	27.58	0.12	0.52	32.31	methylesterase 10-like [Camellia sinensis]	--	Polyneuridine-aldehyde esterase OS=Rauvolfia serpentina OX=4060 GN=PNAE PE=1 SV=1	Procyclic acidic repetitive protein (PARP)//Serine carboxypeptidase S28//Lecithin:cholesterol acyltransferase//Dienelactone hydrolase family//PGAP1-like protein//Thioesterase domain//Phospholipase/Carboxylesterase//Prolyl oligopeptidase family//Mu B transposition protein, C terminal//Serine hydrolase//Lipase (class 3)
Cluster-4032.24337	0.983631	2.49	0.84	50.84	3.55	1.57	59.03	uncharacterized protein LOC113718153 [Coffea arabica]	PREDICTED: Manihot esculenta uncharacterized LOC110629662 (LOC110629662), mRNA	--	--
Cluster-4032.21454 (SnvCYP4)	0.983439	7.4	11.82	38.69	7.65	2.83	34.91	cytochrome P450 CYP82D47-like isoform X2 [Olea europaea var. sylvestris]	--	Cytochrome P450 82A3 OS=Glycine max OX=3847 GN=CYP82A3 PE=2 SV=1	Cytochrome P450
Cluster-4032.13737	0.983126	0.31	0.58	63.55	0.41	0.82	40.55	unnamed protein product [Coffea canephora]	PREDICTED: Coffea eugenioides cadmium/zinc-transporting ATPase HMA3-like (LOC113775876), mRNA	Cadmium/zinc-transporting ATPase HMA2 OS=Arabidopsis thaliana OX=3702 GN=HMA2 PE=2 SV=1	SURF4 family//Heavy-metal-associated domain//Sister chromatid cohesion protein Dcc1
Cluster-4032.26222	0.982978	4.55	1.03	35.18	8.24	0.65	29.88	zinc finger protein ZAT10-like [Olea europaea var. sylvestris]	PREDICTED: Coffea eugenioides zinc finger protein ZAT10-like (LOC113763041), mRNA	Zinc finger protein ZAT10 OS=Arabidopsis thaliana OX=3702 GN=ZAT10 PE=2 SV=1	FYVE zinc finger//Zinc finger, C2H2 type
Cluster-4032.2536	0.982838	9.06	9.78	22.08	10.62	7.62	22.86	PREDICTED: serine carboxypeptidase II-2 [Nicotiana attenuata]	PREDICTED: Quercus suber serine carboxypeptidase II-2-like (LOC112024159), mRNA	Serine carboxypeptidase II-2 (Fragment) OS=Hordeum vulgare OX=4513 GN=CXP;2-2 PE=1 SV=1	Serine carboxypeptidase//DNA polymerase family B exonuclease domain, N-terminal
Cluster-4032.1064	0.982807	0.5	2	29.38	0.06	1.47	34.35	peroxidase 3-like [Coffea arabica]	PREDICTED: Coffea arabica peroxidase 3-like (LOC113743401), mRNA	Peroxidase 3 OS=Arabidopsis thaliana OX=3702 GN=PER3 PE=2 SV=1	Peroxidase
Cluster-4032.25056	0.982784	2.21	5.34	29.87	1.78	6.73	23.02	putative disease resistance protein RGA3 [Coffea eugenioides]	--	Putative disease resistance protein RGA1 OS=Solanum bulbocastanum OX=147425 GN=RGA1 PE=2 SV=2	ATPase family associated with various cellular activities (AAA)//NB-ARC domain//ABC transporter//SRP54-type protein, GTPase domain//Fanconi anaemia group C protein
Cluster-4032.15653	0.982686	56.22	70.59	130.13	64.5	73.52	122.94	unnamed protein product [Coffea canephora]	PREDICTED: Coffea eugenioides transcription factor GTE7-like (LOC113761882), transcript variant X3, misc_RNA	Transcription factor GTE2 OS=Arabidopsis thaliana OX=3702 GN=GTE2 PE=2 SV=2	Bromodomain//Hepatitis core protein, putative zinc finger//Thrombin light chain
Cluster-4032.2306	0.982588	0	2.02	512.5	0	1.27	607.7	putative lipid-binding protein AIR1 [Coffea arabica]	PREDICTED: Olea europaea var. sylvestris 14 kDa proline-rich protein DC2.15-like (LOC111388789), mRNA	14 kDa proline-rich protein DC2.15 OS=Daucus carota OX=4039 PE=2 SV=1	--
Cluster-4032.9730	0.982256	1.93	30.73	130.13	0.48	17.88	117.22	subtilisin-like protease SBT1.7 isoform X2 [Sesamum indicum]	PREDICTED: Camellia sinensis subtilisin-like protease SBT1.7 (LOC114316340), mRNA	Subtilisin-like protease SBT1.7 OS=Arabidopsis thaliana OX=3702 GN=SBT1.7 PE=1 SV=1	Subtilase family
Cluster-4032.6011	0.982076	2.56	32.39	473.02	0.68	1.99	557.58	non-specific lipid-transfer protein 8-like [Olea europaea var. sylvestris]	--	Non-specific lipid-transfer protein 8 OS=Arabidopsis thaliana OX=3702 GN=LTP8 PE=3 SV=1	--
Cluster-4032.8783	0.982038	24.81	41.76	117.64	25.23	21.53	95.29	PREDICTED: plasma membrane-associated cation-binding protein 1 [Solanum tuberosum]	--	Plasma membrane-associated cation-binding protein 1 OS=Arabidopsis thaliana OX=3702 GN=PCAP1 PE=1 SV=1	DREPP plasma membrane polypeptide//ATP synthase B/B' CF(0)
Cluster-4032.1428	0.981947	0	0	31.08	0	0.03	37.07	salicylic acid-binding protein 2-like [Coffea eugenioides]	--	Salicylic acid-binding protein 2 OS=Nicotiana tabacum OX=4097 GN=SABP2 PE=1 SV=1	PGAP1-like protein//Serine hydrolase//Lecithin:cholesterol acyltransferase
Cluster-4032.6865	0.981845	9.25	10.09	53.5	7.67	17.07	42.53	cytochrome b561 and DOMON domain-containing protein At3g25290-like [Olea europaea var. sylvestris]	PREDICTED: Juglans regia cytochrome b561 and DOMON domain-containing protein At3g25290-like (LOC109008500), mRNA	Cytochrome b561 and DOMON domain-containing protein At3g25290 OS=Arabidopsis thaliana OX=3702 GN=At3g25290 PE=2 SV=1	Alpha-kinase family//Myc leucine zipper domain
Cluster-4032.11774	0.981792	7.46	4.82	44.57	4.52	8.23	31.2	hypothetical protein POPTR_003G093700 [Populus trichocarpa]	PREDICTED: Phoenix dactylifera cinnamoyl-CoA reductase-like SNL6 (LOC103711762), transcript variant X2, mRNA	Cinnamoyl-CoA reductase-like SNL6 OS=Oryza sativa subsp. japonica OX=39947 GN=SNL6 PE=3 SV=1	Dihydrodipicolinate reductase, N-terminus//3-beta hydroxysteroid dehydrogenase/isomerase family//NAD dependent epimerase/dehydratase family//Glutamate/Leucine/Phenylalanine/Valine dehydrogenase
Cluster-4032.3572	0.981744	0.46	3.19	30.74	0.07	3.7	35.2	aspartyl protease family protein 2 [Sesamum indicum]	PREDICTED: Coffea eugenioides aspartyl protease family protein 2-like (LOC113763923), mRNA	Aspartyl protease family protein 2 OS=Arabidopsis thaliana OX=3702 GN=APF2 PE=2 SV=1	--
Cluster-4032.20837	0.981722	12.18	12.96	22.91	14.14	14.68	21.61	unnamed protein product [Coffea canephora]	--	Uncharacterized protein DDB_G0290685 OS=Dictyostelium discoideum OX=44689 GN=DDB_G0290685 PE=2 SV=2	--
Cluster-4032.16890	0.981542	17.8	21.03	31.92	17.66	19.52	30.18	unnamed protein product [Coffea canephora]	PREDICTED: Coffea arabica coatomer subunit beta-1 (LOC113694277), transcript variant X2, mRNA	Coatomer subunit beta-1 OS=Arabidopsis thaliana OX=3702 GN=At4g31480 PE=3 SV=2	HEAT repeat//Adaptin N terminal region//Bunyavirus non-structural protein NS-s//Hexokinase//Coatomer beta C-terminal region//Adaptin C-terminal domain
Cluster-4032.7369	0.981524	12.15	10.64	38.59	8.5	11.95	43.04	trihelix transcription factor GT-2 [Citrus clementina]	PREDICTED: Coffea arabica trihelix transcription factor GT-2-like (LOC113713731), mRNA	Trihelix transcription factor GT-2 OS=Arabidopsis thaliana OX=3702 GN=GT-2 PE=2 SV=1	NOA36 protein//Drosophila accessory gland-specific peptide 26Ab (Acp26Ab)
Cluster-4032.16840	0.981467	12.81	15.41	29.58	12.76	14.09	31.71	WEB family protein At5g16730, chloroplastic-like [Coffea eugenioides]	PREDICTED: Coffea eugenioides WEB family protein At5g16730, chloroplastic-like (LOC113763148), mRNA	WEB family protein At5g16730, chloroplastic OS=Arabidopsis thaliana OX=3702 GN=At5g16730 PE=1 SV=1	--
Cluster-4032.9707	0.981395	8.65	5.08	43.43	11.09	4.27	33	bifunctional riboflavin biosynthesis protein RIBA 1, chloroplastic-like [Coffea arabica]	PREDICTED: Coffea eugenioides bifunctional riboflavin biosynthesis protein RIBA 1, chloroplastic-like (LOC113761054), mRNA	Bifunctional riboflavin biosynthesis protein RIBA 1, chloroplastic OS=Arabidopsis thaliana OX=3702 GN=RIBA1 PE=1 SV=2	InsA N-terminal domain//3,4-dihydroxy-2-butanone 4-phosphate synthase
Cluster-4032.671	0.981295	0	0	34.82	0	0	41.77	hypothetical protein Pyn_13594 [Prunus yedoensis var. nudiflora]	PREDICTED: Coffea eugenioides UDP-glycosyltransferase 74E2-like (LOC113783809), mRNA	UDP-glycosyltransferase 74E2 OS=Arabidopsis thaliana OX=3702 GN=UGT74E2 PE=1 SV=1	Glycosyltransferase family 28 N-terminal domain//Glycosyltransferase family 28 C-terminal domain//UDP-glucoronosyl and UDP-glucosyl transferase
Cluster-4032.17745	0.981288	22.44	26.99	48.62	27.25	21.5	47.2	unnamed protein product [Coffea canephora]	PREDICTED: Coffea eugenioides 26S proteasome non-ATPase regulatory subunit 12 homolog A-like (LOC113777760), mRNA	26S proteasome non-ATPase regulatory subunit 12 homolog A OS=Arabidopsis thaliana OX=3702 GN=RPN5A PE=1 SV=1	DASH complex subunit Dad3//Chorismate mutase type II//Lipoprotein leucine-zipper
Cluster-4032.26357	0.981222	4.4	4.04	33.7	2.83	2.22	22.58	class V chitinase-like [Coffea arabica]	PREDICTED: Coffea arabica class V chitinase-like (LOC113692999), mRNA	Nod factor hydrolase protein 1 OS=Medicago truncatula OX=3880 GN=NFH1 PE=1 SV=2	Glycosyl hydrolases family 18//MAS20 protein import receptor
Cluster-4032.449	0.981145	0	0	32.33	0	0	20.13	unnamed protein product [Coffea canephora]	--	Cytochrome b5, seed isoform OS=Nicotiana tabacum OX=4097 PE=2 SV=1	--
Cluster-4032.2563	0.98107	1.46	2.76	39.44	1.22	3.07	46.78	pectinesterase-like [Olea europaea var. sylvestris]	PREDICTED: Nicotiana attenuata pectinesterase/pectinesterase inhibitor U1 (LOC109214602), mRNA	Pectinesterase/pectinesterase inhibitor U1 OS=Solanum lycopersicum OX=4081 GN=PMEU1 PE=2 SV=1	Domain of unknown function (DUF3357)//delta endotoxin, N-terminal domain//Pectinesterase//Phage minor structural protein GP20//Plant invertase/pectin methylesterase inhibitor//Syntaxin 6, N-terminal
Cluster-4032.2747	0.98081	0	0.03	56.17	0.02	0.02	67.66	(R,S)-reticuline 7-O-methyltransferase [Actinidia chinensis var. chinensis]	PREDICTED: Coffea eugenioides acetylserotonin O-methyltransferase-like (LOC113770885), transcript variant X1, mRNA	Acetylserotonin O-methyltransferase OS=Arabidopsis thaliana OX=3702 GN=ASMT PE=1 SV=1	Dimerisation domain//IclR helix-turn-helix domain//O-methyltransferase domain
Cluster-4032.24046	0.980804	1.31	3.14	65.61	0.81	3.06	41.69	unnamed protein product [Coffea canephora]	--	1-aminocyclopropane-1-carboxylate oxidase homolog 1 OS=Arabidopsis thaliana OX=3702 GN=At1g06620 PE=2 SV=1	2OG-Fe(II) oxygenase superfamily
Cluster-4032.22218	0.980745	0.47	2.28	32.02	1.5	0.39	20.52	putative late blight resistance protein homolog R1B-17 isoform X1 [Coffea arabica]	--	--	Leucine Rich Repeat//Leucine rich repeat
Cluster-4032.8356	0.98067	4.11	11.26	66.02	16.34	18.17	66.97	protein SRC2 homolog [Olea europaea var. sylvestris]	PREDICTED: Eucalyptus grandis protein SRC2 homolog (LOC104448451), mRNA	--	SOCE-associated regulatory factor of calcium homoeostasis
Cluster-4032.29941	0.980649	1.21	5.93	138.42	0.96	17.94	160.91	PREDICTED: uncharacterized protein LOC109211343 [Nicotiana attenuata]	PREDICTED: Coffea eugenioides uncharacterized LOC113761006 (LOC113761006), mRNA	--	--
Cluster-4032.22469 (Snv7DLH)	0.980599	7.49	16.31	47.32	6.54	7.42	40.35	7-deoxyloganic acid 7-hydroxylase-like protein [Cinchona calisaya]	Nothapodytes nimmoniana secologanin synthase (CYP72) mRNA, complete cds	7-deoxyloganic acid hydroxylase OS=Catharanthus roseus OX=4058 GN=7DLH PE=1 SV=1	Replication protein//Cytochrome P450//Mur ligase middle domain//Methylamine dehydrogenase heavy chain (MADH)//Drosophila accessory gland-specific peptide 26Ab (Acp26Ab)//Helix-turn-helix DNA-binding domain of SPT6//GPI biosynthesis protein family Pig-F
Cluster-4032.7064	0.980417	31.49	47.76	123.04	43.79	50.74	103.1	histone H2B-like [Rosa chinensis]	PREDICTED: Rosa chinensis histone H2B-like (LOC112167070), mRNA	Probable histone H2B.1 OS=Medicago truncatula OX=3880 PE=3 SV=3	Transcription initiation factor TFIID subunit A//DNA polymerase III psi subunit//Core histone H2A/H2B/H3/H4
Cluster-4032.20208	0.98026	29.98	8.81	132.73	29.69	7.03	138.78	protein SRG1-like [Olea europaea var. sylvestris]	PREDICTED: Coffea eugenioides codeine O-demethylase-like (LOC113768931), mRNA	Protein SRG1 OS=Arabidopsis thaliana OX=3702 GN=SRG1 PE=2 SV=1	2OG-Fe(II) oxygenase superfamily
Cluster-4032.6690	0.980029	4.67	6.64	75.58	1.31	2.92	48.66	L-lactate dehydrogenase B-like [Coffea eugenioides]	PREDICTED: Juglans regia L-lactate dehydrogenase A-like (LOC109011563), mRNA	L-lactate dehydrogenase B (Fragment) OS=Hordeum vulgare OX=4513 PE=1 SV=1	Anti-Mullerian hormone, N terminal region//3-hydroxyacyl-CoA dehydrogenase, NAD binding domain//Pyridine nucleotide-disulphide oxidoreductase//Family 4 glycosyl hydrolase//lactate/malate dehydrogenase, NAD binding domain//NAD-dependent glycerol-3-phosphate dehydrogenase N-terminus//lactate/malate dehydrogenase, alpha/beta C-terminal domain
Cluster-4032.19486	0.980012	42.78	51.33	136.89	34.82	47.56	151.41	calreticulin [Sesamum indicum]	PREDICTED: Coffea arabica calreticulin-like (LOC113732949), mRNA	Calreticulin OS=Ricinus communis OX=3988 PE=2 SV=1	Flavivirus non-structural protein NS4A//Calreticulin family
Cluster-4032.27805	0.979996	0	5.79	25.07	0	0	20.59	hypothetical protein (mitochondrion) [Picochlorum sp. 'soloecismus']	Cladosporium sp. A04 gene for 18S rRNA, partial sequence	--	--
Cluster-4032.5722	0.979882	7.75	10.54	27.38	7.41	10.77	22.2	unnamed protein product [Coffea canephora]	PREDICTED: Coffea eugenioides UDP-glucuronate 4-epimerase 3 (LOC113779139), mRNA	UDP-glucuronate 4-epimerase 4 OS=Arabidopsis thaliana OX=3702 GN=GAE4 PE=1 SV=1	NAD dependent epimerase/dehydratase family//3-beta hydroxysteroid dehydrogenase/isomerase family
Cluster-4032.8133	0.979799	11.2	13.37	32.89	13.81	15.58	35.28	unnamed protein product [Coffea canephora]	PREDICTED: Coffea eugenioides ADP-ribosylation factor GTPase-activating protein AGD5 (LOC113770667), mRNA	ADP-ribosylation factor GTPase-activating protein AGD5 OS=Arabidopsis thaliana OX=3702 GN=AGD5 PE=1 SV=1	Putative GTPase activating protein for Arf//NADH-ubiquinone oxidoreductase chain 4, amino terminus
Cluster-4032.6649	0.979384	12.33	9.5	25.38	10.85	8.63	26.66	unnamed protein product [Coffea canephora]	PREDICTED: Coffea eugenioides anthranilate synthase beta subunit 2, chloroplastic-like (LOC113783785), mRNA	Anthranilate synthase beta subunit 2, chloroplastic OS=Arabidopsis thaliana OX=3702 GN=ASB2 PE=2 SV=1	PhoQ Sensor//Peptidase C26
Cluster-4032.6095	0.979352	2.11	5.9	26.16	1.14	7.1	25.16	galactan beta-1,4-galactosyltransferase GALS3-like [Coffea arabica]	PREDICTED: Coffea arabica galactan beta-1,4-galactosyltransferase GALS3-like (LOC113707918), mRNA	Galactan beta-1,4-galactosyltransferase GALS3 OS=Arabidopsis thaliana OX=3702 GN=GALS3 PE=2 SV=1	Penicillinase repressor
Cluster-4032.5309	0.979345	4.65	19.15	149.7	1.72	4.59	98.32	PREDICTED: protein RSI-1-like [Ipomoea nil]	PREDICTED: Olea europaea var. sylvestris protein RSI-1-like (LOC111409639), mRNA	Protein RSI-1 OS=Solanum lycopersicum OX=4081 GN=RSI-1 PE=2 SV=1	Succinate dehydrogenase/Fumarate reductase transmembrane subunit
Cluster-4032.18116	0.979229	12.56	17.83	48.92	11.23	17.63	52.9	hypothetical protein GOBAR_DD32593 [Gossypium barbadense]	PREDICTED: Pyrus x bretschneideri alpha-L-fucosidase 2 (LOC103928605), mRNA	Alpha-L-fucosidase 2 OS=Arabidopsis thaliana OX=3702 GN=FUC95A PE=1 SV=1	--
Cluster-4032.24621	0.979136	13.26	13.39	38.78	18.27	12.88	41.15	putative late blight resistance protein homolog R1A-3 isoform X1 [Coffea eugenioides]	PREDICTED: Coffea eugenioides putative late blight resistance protein homolog R1C-3 (LOC113749537), mRNA	Putative late blight resistance protein homolog R1B-16 OS=Solanum demissum OX=50514 GN=R1B-16 PE=3 SV=1	Threonylcarbamoyl adenosine biosynthesis protein TsaE//NB-ARC domain//Peptidase C16 family//Leucine rich repeat
Cluster-4032.10950	0.978845	2.65	7.82	26.57	1.61	5.63	26.81	probable methyltransferase PMT26 [Coffea arabica]	PREDICTED: Coffea eugenioides probable methyltransferase PMT26 (LOC113778602), mRNA	Probable methyltransferase PMT26 OS=Arabidopsis thaliana OX=3702 GN=At5g64030 PE=2 SV=1	Putative S-adenosyl-L-methionine-dependent methyltransferase//Methyltransferase domain
Cluster-4032.2502	0.978742	4.63	8.11	33.26	6.41	5.69	38.7	calcium-binding allergen Ole e 8-like [Coffea arabica]	--	Calcium-binding allergen Ole e 8 OS=Olea europaea OX=4146 PE=1 SV=1	EF hand//Secreted protein acidic and rich in cysteine Ca binding region//Cytoskeletal-regulatory complex EF hand//Dockerin type I domain//EF hand//EF-hand domain pair//EF-hand domain
Cluster-4032.1670	0.978373	0	0	33.48	0	0	20.31	bidirectional sugar transporter SWEET14-like [Coffea arabica]	PREDICTED: Cynara cardunculus var. scolymus bidirectional sugar transporter SWEET10-like (LOC112508832), mRNA	Bidirectional sugar transporter SWEET14 OS=Oryza sativa subsp. indica OX=39946 GN=SWEET14 PE=2 SV=1	Sugar efflux transporter for intercellular exchange
Cluster-4032.8045	0.978313	12.52	8.18	30.51	11.25	8.44	24.92	unnamed protein product [Coffea canephora]	PREDICTED: Theobroma cacao uncharacterized LOC18603556 (LOC18603556), mRNA	--	--
Cluster-4032.29601	0.977695	1.33	0.19	38.53	2.19	0.72	23.86	protein TIFY 6B-like isoform X1 [Coffea arabica]	PREDICTED: Ipomoea nil protein TIFY 6B (LOC109163172), transcript variant X7, mRNA	Protein TIFY 6B OS=Arabidopsis thaliana OX=3702 GN=TIFY6B PE=1 SV=1	Calcium-activated potassium channel, beta subunit
Cluster-4032.2394	0.977662	0	1.86	27.82	0	0.47	34.05	uncharacterized protein LOC8283236 [Ricinus communis]	PREDICTED: Helianthus annuus uncharacterized LOC110928317 (LOC110928317), ncRNA	--	--
Cluster-4032.24996	0.977532	17.02	23.53	98.89	21	24.3	69.24	60S ribosomal protein L27 [Handroanthus impetiginosus]	PREDICTED: Coffea eugenioides 60S ribosomal protein L27-3 (LOC113770431), mRNA	60S ribosomal protein L27-3 OS=Arabidopsis thaliana OX=3702 GN=RPL27C PE=2 SV=2	SOCE-associated regulatory factor of calcium homoeostasis//Ribosomal L27e protein family
Cluster-4032.19943	0.977507	5.85	2.8	35.6	11.15	3.71	36.68	putative ABC transporter C family member 15 [Coffea eugenioides]	PREDICTED: Coffea arabica putative ABC transporter C family member 15 (LOC113726941), transcript variant X2, mRNA	ABC transporter C family member 9 OS=Arabidopsis thaliana OX=3702 GN=ABCC9 PE=2 SV=2	50S ribosome-binding GTPase//XLF-Cernunnos, XRcc4-like factor, NHEJ component//Zeta toxin//AAA domain, putative AbiEii toxin, Type IV TA system//Viral (Superfamily 1) RNA helicase//DEAD/DEAH box helicase//NB-ARC domain//Heme exporter protein D (CcmD)//Sigma-54 interaction domain//ABC transporter transmembrane region//Bcr-Abl oncoprotein oligomerisation domain//GATA zinc finger//ABC transporter
Cluster-4032.9487	0.977351	24.91	41.93	204	24.12	48.73	144.63	disease resistance protein RPM1-like [Solanum lycopersicum]	--	Disease resistance protein RPM1 OS=Arabidopsis thaliana OX=3702 GN=RPM1 PE=1 SV=1	--
Cluster-4032.23400	0.977341	22.05	24.02	138.63	22.38	13.73	165.45	PREDICTED: 14-3-3-like protein B [Erythranthe guttata]	PREDICTED: Coffea arabica 14-3-3-like protein B (LOC113714455), mRNA	14-3-3-like protein B OS=Nicotiana tabacum OX=4097 PE=2 SV=1	Orbivirus outer capsid protein VP5
Cluster-4032.4288	0.977304	6.42	4.65	39.51	7.42	5.03	47.12	Nicotianamine synthase [Vitis vinifera]	PREDICTED: Coffea eugenioides nicotianamine synthase (LOC113760618), mRNA	Nicotianamine synthase OS=Solanum lycopersicum OX=4081 GN=CHLN PE=2 SV=1	Nicotianamine synthase protein
Cluster-4032.28865	0.9773	12.31	28.11	90.84	6.64	22.5	77.68	disease resistance protein RGA2-like [Coffea arabica]	--	Disease resistance protein RGA2 OS=Solanum bulbocastanum OX=147425 GN=RGA2 PE=1 SV=1	Leucine Rich Repeat
Cluster-4032.26112	0.97685	7.08	10.89	59.45	7.93	10.55	39.8	unnamed protein product [Coffea canephora]	PREDICTED: Coffea arabica putative late blight resistance protein homolog R1A-3 (LOC113727367), transcript variant X1, mRNA	Putative late blight resistance protein homolog R1B-12 OS=Solanum demissum OX=50514 GN=R1B-12 PE=3 SV=2	ATPase family associated with various cellular activities (AAA)//NB-ARC domain//Threonylcarbamoyl adenosine biosynthesis protein TsaE//ATPase domain predominantly from Archaea//Leucine rich repeat
Cluster-4032.26498	0.976563	2.26	6.76	26.28	1.02	6.49	22.02	UDP-glucuronic acid decarboxylase 2-like [Coffea eugenioides]	PREDICTED: Capsicum annuum UDP-glucuronic acid decarboxylase 2-like (LOC107864032), mRNA	UDP-glucuronic acid decarboxylase 2 OS=Arabidopsis thaliana OX=3702 GN=UXS2 PE=1 SV=1	3-beta hydroxysteroid dehydrogenase/isomerase family//NAD dependent epimerase/dehydratase family//XIAP-associated factor 1 C-terminal domain
Cluster-4032.19435	0.976436	13.72	16.3	24.5	14.23	12.99	24.37	chaperone protein dnaj 15 [Nicotiana attenuata]	PREDICTED: Coffea eugenioides chaperone protein dnaJ 15 (LOC113753465), transcript variant X2, mRNA	Chaperone protein dnaJ 15 OS=Arabidopsis thaliana OX=3702 GN=ATJ15 PE=1 SV=1	Adhesin P1 N-terminal domain//Dynactin subunit p22//GrpE
Cluster-4032.14694	0.976286	18.71	10.37	45.27	9.24	9.79	45.63	phosphoenolpyruvate carboxylase, housekeeping isozyme [Herrania umbratica]	PREDICTED: Coffea eugenioides phosphoenolpyruvate carboxylase (LOC113770471), mRNA	Phosphoenolpyruvate carboxylase 2 OS=Flaveria trinervia OX=4227 GN=PPCC PE=1 SV=1	Phosphoenolpyruvate carboxylase//Adhesin P1 N-terminal domain//Phosphoenolpyruvate carboxylase
Cluster-4032.30149	0.976245	4.79	2.47	144.85	2.21	1.32	87.43	--	--	--	--
Cluster-4032.24326	0.976231	52	58.66	107.36	46.23	62.06	108.93	tubulin beta chain [Glycine soja]	PREDICTED: Coffea arabica tubulin beta chain (LOC113707819), mRNA	Tubulin beta-5 chain OS=Oryza sativa subsp. japonica OX=39947 GN=TUBB5 PE=1 SV=1	Clc-like
Cluster-4032.27767	0.976113	7.04	6.98	22.21	8.19	7.64	25.72	protein PIN-LIKES 2-like [Coffea eugenioides]	PREDICTED: Coffea arabica protein PIN-LIKES 2-like (LOC113702230), mRNA	Protein PIN-LIKES 2 OS=Arabidopsis thaliana OX=3702 GN=PILS2 PE=2 SV=1	Membrane transport protein
Cluster-4032.2832 (SnvTDC)	0.976073	0	0.25	158.36	0	0.02	198.24	tryptophan decarboxylase [Gelsemium sempervirens]	Vinca minor tryptophan decarboxylase mRNA, complete cds	Aromatic-L-amino-acid decarboxylase OS=Catharanthus roseus OX=4058 GN=TDC PE=1 SV=1	VRR-NUC domain//Aminotransferase class I and II//O-phosphoseryl-tRNA(Sec) selenium transferase, SepSecS//Pyridoxal-dependent decarboxylase conserved domain//Phosphofructokinase//Beta-eliminating lyase
Cluster-4032.7609	0.975905	3.8	5.64	58.84	8.69	6.03	71.57	glutathione S-transferase U17-like [Coffea eugenioides]	Lotus japonicus clone JCVI-FLLj-13P22 unknown mRNA	Glutathione S-transferase U17 OS=Arabidopsis thaliana OX=3702 GN=GSTU17 PE=2 SV=1	Glutathione S-transferase, N-terminal domain//Glutathione S-transferase, N-terminal domain//Glutathione S-transferase, N-terminal domain
Cluster-4032.6047	0.9758	1.39	8.73	106.57	0.5	5.91	65.98	PREDICTED: pollen-specific protein C13-like [Nicotiana tabacum]	--	Pollen allergen Sal k 5.0101 (Fragment) OS=Kali turgidum OX=151250 PE=1 SV=1	--
Cluster-4032.10446	0.975714	7.44	1.41	40.73	9.25	3.08	45.95	1-phosphatidylinositol phosphodiesterase [Actinidia chinensis var. chinensis]	PREDICTED: Populus trichocarpa PI-PLC X-box domain-containing protein DDB_G0293730 (LOC7493452), mRNA	1-phosphatidylinositol phosphodiesterase OS=Listeria monocytogenes serovar 1/2a (strain ATCC BAA-679 / EGD-e) OX=169963 GN=plcA PE=1 SV=1	--
Cluster-4032.30031	0.975713	0.12	0.29	76.63	0	0.12	96.17	GDSL esterase/lipase At1g28580-like [Coffea eugenioides]	PREDICTED: Capsicum annuum GDSL esterase/lipase At1g28580-like (LOC107859308), mRNA	GDSL esterase/lipase At1g28590 OS=Arabidopsis thaliana OX=3702 GN=At1g28590 PE=2 SV=2	GDSL-like Lipase/Acylhydrolase
Cluster-4032.9746	0.975435	22.33	23.89	31.58	21.19	21.22	32.05	cytochrome b-c1 complex subunit 6 [Coffea eugenioides]	PREDICTED: Musa acuminata subsp. malaccensis cytochrome b-c1 complex subunit 6-like (LOC103971806), transcript variant X6, mRNA	Cytochrome b-c1 complex subunit 6-1, mitochondrial OS=Arabidopsis thaliana OX=3702 GN=QCR6-1 PE=1 SV=1	Flagella basal body rod protein
Cluster-4032.2255	0.974964	6.31	1.65	20.17	3.32	0.89	20.14	uncharacterized protein LOC113712578 [Coffea arabica]	PREDICTED: Olea europaea var. sylvestris uncharacterized LOC111394174 (LOC111394174), mRNA	--	--
Cluster-4032.29923	0.974785	4.14	6.25	20.45	4.12	6.83	23.28	uncharacterized protein LOC113749759 [Coffea eugenioides]	PREDICTED: Coffea arabica leishmanolysin-like (LOC113712667), mRNA	Leishmanolysin-like peptidase OS=Mus musculus OX=10090 GN=Lmln PE=2 SV=1	Leishmanolysin//Fz domain
Cluster-4032.2453	0.974706	1.15	5.21	20.51	0.88	4.49	22.22	unnamed protein product [Coffea canephora]	PREDICTED: Coffea arabica filament-like plant protein 4 (LOC113712668), mRNA	Filament-like plant protein 6 OS=Arabidopsis thaliana OX=3702 GN=FPP6 PE=1 SV=1	Septation ring formation regulator, EzrA//Baculovirus polyhedron envelope protein, PEP, C terminus//Lipoprotein leucine-zipper//Nucleopolyhedrovirus P10 protein
Cluster-4032.6059	0.974333	4.76	13.04	128.84	4.34	0.86	79.4	boron transporter [Vitis vinifera]	PREDICTED: Coffea eugenioides probable boron transporter 2 (LOC113768606), mRNA	Probable boron transporter 2 OS=Arabidopsis thaliana OX=3702 GN=BOR2 PE=2 SV=1	HCO3- transporter family
Cluster-36701.0	0.974272	0.13	5.75	21.9	0	0.9	23.37	hypothetical protein MIMGU_mgv1a015502mg [Erythranthe guttata]	--	Defensin J1-2 OS=Capsicum annuum OX=4072 PE=1 SV=1	Arthropod defensin//Scorpion toxin-like domain
Cluster-4032.22910	0.974222	1.49	3.58	72.51	1.59	2.09	91.41	raucaffricine-O-beta-D-glucosidase-like [Coffea arabica]	PREDICTED: Olea europaea var. sylvestris beta-glucosidase-like (LOC111390586), misc_RNA	Raucaffricine-O-beta-D-glucosidase OS=Rauvolfia serpentina OX=4060 GN=RG PE=1 SV=1	Glycosyl hydrolase family 1
Cluster-4032.27517	0.974124	14.28	16.83	23.46	14.66	15.33	21.76	uncharacterized protein LOC113779717 [Coffea eugenioides]	PREDICTED: Coffea eugenioides malonyl CoA-acyl carrier protein transacylase (LOC113779717), mRNA	Malonyl-CoA-acyl carrier protein transacylase, mitochondrial OS=Mus musculus OX=10090 GN=Mcat PE=1 SV=3	--
Cluster-4032.9749	0.973992	2.84	0.74	32.22	9	4.38	25.26	hypothetical protein CDL15_Pgr020123 [Punica granatum]	PREDICTED: Papaver somniferum galactinol synthase 1-like (LOC113333154), mRNA	Galactinol synthase 2 OS=Solanum lycopersicum OX=4081 GN=GOLS2 PE=2 SV=1	Glycosyl transferase family 8
Cluster-4032.16141	0.973938	107.03	104.06	314.8	107.51	77.33	232.91	unnamed protein product [Coffea canephora]	--	--	Translocation protein Sec62//Phorbol esters/diacylglycerol binding domain (C1 domain)//Herpes virus intermediate/early protein 2/3
Cluster-4032.28101	0.973368	0.38	4.91	22.31	0.28	2.81	25.79	Reductase [Handroanthus impetiginosus]	PREDICTED: Camellia sinensis tropinone reductase homolog (LOC114305706), transcript variant X2, mRNA	Tropinone reductase homolog OS=Datura stramonium OX=4076 PE=2 SV=1	NAD dependent epimerase/dehydratase family
Cluster-4032.1146	0.973107	5.79	10.46	35.26	4.87	12.6	37.22	cell division control protein 2 homolog A [Sesamum indicum]	PREDICTED: Coffea eugenioides cell division control protein 2 homolog A (LOC113779884), transcript variant X1, mRNA	Cell division control protein 2 homolog A OS=Antirrhinum majus OX=4151 GN=CDC2A PE=2 SV=2	V-type ATPase 116kDa subunit family//Protein tyrosine and serine/threonine kinase//Protein kinase domain
Cluster-4032.8414	0.973091	4.45	5.81	33.35	2.65	5.88	21.91	PREDICTED: putative disease resistance protein RGA4 [Ipomoea nil]	--	Putative disease resistance protein RGA1 OS=Solanum bulbocastanum OX=147425 GN=RGA1 PE=2 SV=2	Leucine Rich Repeat//Leucine rich repeat
Cluster-4032.22653	0.973091	16.68	28.81	91.35	12.47	33.7	92.91	hypothetical protein OsI_01426 [Oryza sativa Indica Group]	PREDICTED: Coffea eugenioides tubulin beta-5 chain (LOC113776523), mRNA	Tubulin beta-5 chain OS=Zea mays OX=4577 GN=TUBB5 PE=2 SV=1	Tubulin/FtsZ family, GTPase domain//HSCB C-terminal oligomerisation domain
Cluster-4032.24043	0.972873	4.74	6.58	272.27	5	1.78	159.38	1-aminocyclopropane-1-carboxylate oxidase-like 1 [Vitis vinifera]	Phaseolus vulgaris hypothetical protein (PHAVU_002G049000g) mRNA, complete cds	1-aminocyclopropane-1-carboxylate oxidase homolog 1 OS=Arabidopsis thaliana OX=3702 GN=At1g06620 PE=2 SV=1	2OG-Fe(II) oxygenase superfamily
Cluster-4032.15809	0.972689	46.28	55.5	85.87	45.04	44.87	76.66	transmembrane 9 superfamily member 9-like [Coffea arabica]	PREDICTED: Coffea arabica transmembrane 9 superfamily member 9-like (LOC113695248), mRNA	Transmembrane 9 superfamily member 8 OS=Arabidopsis thaliana OX=3702 GN=TMN8 PE=2 SV=1	Copper resistance protein D//Endomembrane protein 70
Cluster-4032.4864	0.972659	2.86	3.73	34.98	1.94	3.16	21.54	UDP-glucose 6-dehydrogenase family protein 1 [Diospyros kaki]	PREDICTED: Coffea eugenioides UDP-glucose 6-dehydrogenase 3-like (LOC113754437), mRNA	UDP-glucose 6-dehydrogenase 1 OS=Glycine max OX=3847 GN=UGD1 PE=2 SV=1	UDP-glucose/GDP-mannose dehydrogenase family, central domain//UDP-glucose/GDP-mannose dehydrogenase family, UDP binding domain//UDP-glucose/GDP-mannose dehydrogenase family, NAD binding domain//NAD binding domain of 6-phosphogluconate dehydrogenase
Cluster-4032.23897	0.972627	6.02	8.72	31.79	7.81	10.58	23.11	PREDICTED: GDT1-like protein 5 [Juglans regia]	PREDICTED: Ziziphus jujuba GDT1-like protein 5 (LOC107429486), mRNA	GDT1-like protein 5 OS=Oryza sativa subsp. japonica OX=39947 GN=Os08g0433100 PE=2 SV=1	--
Cluster-4032.4691	0.972594	3.78	6.38	26.58	3.43	7.32	31.24	cytochrome b5 [Coffea eugenioides]	PREDICTED: Coffea eugenioides cytochrome b5 (LOC113765128), mRNA	Cytochrome b5 OS=Nicotiana tabacum OX=4097 PE=2 SV=1	--
Cluster-4032.8782	0.972291	12.52	23.01	49.95	13.41	11.4	45.79	PREDICTED: plasma membrane-associated cation-binding protein 1-like [Ipomoea nil]	--	Plasma membrane-associated cation-binding protein 1 OS=Arabidopsis thaliana OX=3702 GN=PCAP1 PE=1 SV=1	DREPP plasma membrane polypeptide//EamA-like transporter family//SRI (Set2 Rpb1 interacting) domain//Outer membrane protein TOM13
Cluster-4032.9252	0.972145	4.6	1.64	44.55	1.86	1.19	56.31	PREDICTED: 14 kDa proline-rich protein DC2.15-like [Ipomoea nil]	--	14 kDa proline-rich protein DC2.15 OS=Daucus carota OX=4039 PE=2 SV=1	--
Cluster-4032.26847	0.972115	3.31	8.51	27.8	3.4	6.64	20.87	calmodulin-interacting protein 111-like [Coffea arabica]	PREDICTED: Coffea eugenioides spastin (LOC113760675), transcript variant X2, mRNA	Spastin OS=Danio rerio OX=7955 GN=spast PE=2 SV=2	TIP49 P-loop domain//RNA helicase//Parvovirus non-structural protein NS1//ABC transporter//Sigma-54 interaction domain//Threonylcarbamoyl adenosine biosynthesis protein TsaE//Sigma-54 interaction domain//AAA domain (dynein-related subfamily)//MCM P-loop domain//Cytidylate kinase//Dihydrofolate reductase//PhoH-like protein//Holliday junction DNA helicase RuvB P-loop domain//ATPase family associate…
Cluster-4032.22194	0.971996	27.81	28.4	51.91	26.12	30.46	57.71	BI1-like protein [Capsicum baccatum]	PREDICTED: Ziziphus jujuba protein LIFEGUARD 2 (LOC107426388), mRNA	Protein LIFEGUARD 2 OS=Arabidopsis thaliana OX=3702 GN=LFG2 PE=2 SV=1	ATP-dependent RNA helicase RhlB
Cluster-33173.0	0.971801	0.68	2.86	22.16	0.74	0.13	27.83	uncharacterized protein LOC112037248 [Quercus suber]	PREDICTED: Populus trichocarpa uncharacterized LOC7461739 (LOC7461739), mRNA	--	--
Cluster-4032.17957	0.971716	4.39	13.56	53.97	1.76	14.75	44.59	uncharacterized protein LOC113696218 [Coffea arabica]	--	--	--
Cluster-4032.12344	0.971645	19.18	17.64	25.58	16.88	18.27	26.58	uncharacterized protein LOC113709389 [Coffea arabica]	--	--	--
Cluster-4032.8886	0.971566	4.17	8.33	23.5	2.78	7.77	23.67	alpha-1,4-galacturonosyltransferase [Salvia splendens]	PREDICTED: Coffea eugenioides polygalacturonate 4-alpha-galacturonosyltransferase (LOC113760894), mRNA	Polygalacturonate 4-alpha-galacturonosyltransferase OS=Arabidopsis thaliana OX=3702 GN=GAUT1 PE=1 SV=1	Glycosyl transferase family 8
Cluster-4032.21144	0.971559	6.43	7.15	20.58	7.49	3.15	22.13	hypothetical protein BVRB_041110, partial [Beta vulgaris subsp. vulgaris]	Paulinella longichromatophora, complete genome	Uncharacterized protein ORF91 OS=Phalaenopsis aphrodite subsp. formosana OX=308872 PE=4 SV=1	--
Cluster-4032.21865	0.971367	13.4	7.68	34.56	13.82	6.97	34.65	putative disease resistance protein [Prunus yedoensis var. nudiflora]	--	Putative disease resistance protein At1g50180 OS=Arabidopsis thaliana OX=3702 GN=At1g50180 PE=3 SV=2	NB-ARC domain
Cluster-4032.27788	0.971272	1.68	4.46	22.83	1.55	7.62	23.38	unnamed protein product [Coffea canephora]	PREDICTED: Coffea eugenioides cation/calcium exchanger 4-like (LOC113774687), mRNA	Cation/calcium exchanger 3 OS=Arabidopsis thaliana OX=3702 GN=CCX3 PE=2 SV=1	Sodium/calcium exchanger protein
Cluster-4032.15192	0.971231	11.24	13.64	56.75	16.31	10.38	68.57	PREDICTED: probable E3 ubiquitin-protein ligase RHY1A [Vitis vinifera]	--	E3 ubiquitin-protein ligase RING1-like OS=Arabidopsis thaliana OX=3702 GN=At3g19950 PE=1 SV=1	--
Cluster-4032.18376	0.971203	21.37	23.53	45.88	23.96	24.72	36.93	enhancer of mRNA-decapping protein 4-like isoform X1 [Coffea eugenioides]	PREDICTED: Coffea arabica enhancer of mRNA-decapping protein 4-like (LOC113688337), mRNA	Varicose-related protein OS=Arabidopsis thaliana OX=3702 GN=VCR PE=2 SV=1	Syntaxin//Geminivirus putative movement protein//WD domain, G-beta repeat
Cluster-4032.27225	0.970985	16.31	16.36	39.36	20	21.06	42.96	uncharacterized protein LOC113707308 [Coffea arabica]	PREDICTED: Coffea eugenioides uncharacterized LOC113779120 (LOC113779120), mRNA	--	Reverse transcriptase-like
Cluster-4032.18889	0.970917	8.01	14.25	30.62	6.67	8.04	29.17	unnamed protein product [Coffea canephora]	PREDICTED: Juglans regia transcription factor TGA2.3-like (LOC109013347), transcript variant X7, mRNA	TGACG-sequence-specific DNA-binding protein TGA-2.1 OS=Nicotiana tabacum OX=4097 GN=TGA21 PE=1 SV=1	Fatty acid desaturase//Seed dormancy control
Cluster-4032.22107	0.970911	3.66	13.23	155.91	9.72	5	92.96	putative late blight resistance protein homolog R1A-3 isoform X1 [Coffea eugenioides]	Ipomoea trifida cultivar NCNSP0306 chromosome 15	Late blight resistance protein R1-A OS=Solanum demissum OX=50514 GN=R1A PE=3 SV=1	--
Cluster-4032.1974	0.970661	0.92	1.92	34.58	0.89	0.75	20.16	Xyloglucan endotransglucosylase/hydrolase 2 [Vitis vinifera]	PREDICTED: Camellia sinensis xyloglucan endotransglucosylase/hydrolase 2-like (LOC114316212), mRNA	Xyloglucan endotransglucosylase/hydrolase protein 15 OS=Arabidopsis thaliana OX=3702 GN=XTH15 PE=1 SV=1	Glycosyl hydrolases family 16//Xyloglucan endo-transglycosylase (XET) C-terminus
Cluster-4032.2773	0.970551	9.36	4.32	21.48	6.02	4.22	21.35	hypothetical protein CISIN_1g026399mg [Citrus sinensis]	PREDICTED: Coffea eugenioides uncharacterized LOC113779844 (LOC113779844), mRNA	Nucleoside diphosphate kinase III, chloroplastic/mitochondrial OS=Arabidopsis thaliana OX=3702 GN=NDPK3 PE=1 SV=1	Transducer of regulated CREB activity, N terminus//X-Prolyl dipeptidyl aminopeptidase PepX, N-terminal
Cluster-4032.14476	0.97047	18.86	21.29	32.56	22.8	21.45	30.02	pre-mRNA-splicing factor ATP-dependent RNA helicase DEAH7-like isoform X1 [Coffea arabica]	PREDICTED: Coffea arabica pre-mRNA-splicing factor ATP-dependent RNA helicase DEAH7-like (LOC113708502), transcript variant X2, mRNA	Pre-mRNA-splicing factor ATP-dependent RNA helicase DEAH7 OS=Arabidopsis thaliana OX=3702 GN=CUV PE=1 SV=1	RsgA GTPase//DEAD/DEAH box helicase//PhoH-like protein//Transducer of regulated CREB activity, N terminus//ABC transporter//Sigma-54 interaction domain//Helicase associated domain (HA2)//Flavivirus DEAD domain//50S ribosome-binding GTPase
Cluster-4032.19293	0.970389	4.87	12.17	52.47	2.28	12.54	38.35	uncharacterized protein LOC111378122 [Olea europaea var. sylvestris]	--	--	--
Cluster-4032.21576	0.970369	14.16	11	22.66	13.99	12.08	21.58	uncharacterized protein LOC113688147 [Coffea arabica]	PREDICTED: Coffea eugenioides uncharacterized LOC113770355 (LOC113770355), transcript variant X3, mRNA	--	--
Cluster-4032.20489	0.970335	10.73	12.39	48.44	21.65	16.27	41.76	4-hydroxy-3-methylbut-2-enyl diphosphate reductase, chloroplastic-like [Coffea eugenioides]	Rauvolfia verticillata 4-hydroxy-3-methylbut-2-enyl diphosphate reductase (hdr) mRNA, complete cds	4-hydroxy-3-methylbut-2-enyl diphosphate reductase, chloroplastic OS=Arabidopsis thaliana OX=3702 GN=ISPH PE=1 SV=1	Glycosyl hydrolase family 57//LytB protein
Cluster-4032.14604	0.970268	10.31	27.03	69.64	12.55	23.7	66.52	PREDICTED: uncharacterized protein LOC104600681 isoform X1 [Nelumbo nucifera]	PREDICTED: Coffea eugenioides tryptophan synthase beta chain 2 (LOC113777855), transcript variant X2, mRNA	Tryptophan synthase beta chain 2 OS=Methanosarcina mazei (strain ATCC BAA-159 / DSM 3647 / Goe1 / Go1 / JCM 11833 / OCM 88) OX=192952 GN=trpB2 PE=3 SV=1	--
Cluster-4032.13177	0.969952	14.18	17.95	87.33	32.78	12.92	69.54	putative late blight resistance protein homolog R1A-3 [Coffea eugenioides]	PREDICTED: Vitis vinifera putative disease resistance protein At1g50180 (LOC100258324), mRNA	ToMV resistant protein Tm-2 netted virescent OS=Solanum lycopersicum OX=4081 GN=Tm-2nv PE=1 SV=1	NB-ARC domain
Cluster-4032.13203	0.969809	19.29	21.07	29.01	19.76	20.05	31.33	hypothetical protein JCGZ_14100 [Jatropha curcas]	PREDICTED: Coffea arabica AP-4 complex subunit epsilon-like (LOC113703645), mRNA	AP-4 complex subunit epsilon OS=Arabidopsis thaliana OX=3702 GN=At1g31730 PE=1 SV=1	V-ATPase subunit H//HEAT repeat//Adaptin N terminal region
Cluster-4032.10328	0.969563	1.79	4.06	29.37	1.79	3.74	37.29	Tubulin beta-2 chain, partial [Mucuna pruriens]	PREDICTED: Coffea eugenioides tubulin beta-2 chain (LOC113751232), mRNA	Tubulin beta chain OS=Hordeum vulgare OX=4513 GN=TUBB PE=2 SV=1	Tubulin/FtsZ family, GTPase domain
Cluster-4032.30935	0.969558	1.5	4.97	33.05	0.84	8.88	24.59	putative late blight resistance protein homolog R1A-4 [Olea europaea var. sylvestris]	--	Putative late blight resistance protein homolog R1A-6 OS=Solanum demissum OX=50514 GN=R1A-6 PE=3 SV=2	Leucine Rich Repeat//Leucine rich repeat
Cluster-4032.4785	0.969556	0.02	1.13	24.32	0.05	1.01	31.67	1-aminocyclopropane-1-carboxylate oxidase homolog 1-like [Coffea arabica]	--	1-aminocyclopropane-1-carboxylate oxidase homolog 1 OS=Arabidopsis thaliana OX=3702 GN=At1g06620 PE=2 SV=1	FtsH Extracellular//TMEM9//2OG-Fe(II) oxygenase superfamily//Septation ring formation regulator, EzrA
Cluster-4032.4122	0.969393	5.69	18.79	58.61	2.46	14.21	50.34	aquaporin PIP2-7 [Sesamum indicum]	PREDICTED: Coffea eugenioides aquaporin PIP2-7 (LOC113783040), mRNA	Aquaporin PIP2-7 OS=Arabidopsis thaliana OX=3702 GN=PIP2-7 PE=1 SV=2	PetN//Major intrinsic protein
Cluster-4032.8411	0.969169	4.62	13.58	63.49	7.77	10.23	41.49	PREDICTED: putative disease resistance protein RGA4 [Ipomoea nil]	PREDICTED: Quercus suber putative disease resistance protein RGA1 (LOC112008821), mRNA	Putative disease resistance protein RGA3 OS=Solanum bulbocastanum OX=147425 GN=RGA3 PE=2 SV=2	Leucine rich repeat
Cluster-4032.32246	0.969146	2.88	2.54	28.99	2.96	1.89	37.3	DREPP4 protein [Nicotiana tabacum]	Nicotiana tabacum drepp4 gene, exons 1-4	--	DREPP plasma membrane polypeptide//A49-like RNA polymerase I associated factor
Cluster-4032.6574	0.969123	17.08	23.76	40.96	15.42	17.06	40.29	PREDICTED: ras-related protein RABA2a [Daucus carota subsp. sativus]	PREDICTED: Coffea arabica ras-related protein RABA2a (LOC113731935), mRNA	Ras-related protein RABA2a OS=Arabidopsis thaliana OX=3702 GN=RABA2A PE=2 SV=1	Gtr1/RagA G protein conserved region//Ras family//50S ribosome-binding GTPase//NTPase//Ethanolamine utilisation - propanediol utilisation//AAA domain (dynein-related subfamily)//Elongation factor Tu GTP binding domain//ABC transporter//ADP-ribosylation factor family//Ferrous iron transport protein B//RsgA GTPase
Cluster-4032.3331	0.968987	11.37	14.33	29.92	10.35	11.93	23.24	Galacturonosyltransferase [Actinidia chinensis var. chinensis]	PREDICTED: Coffea eugenioides galacturonosyltransferase 8 (LOC113764555), mRNA	Galacturonosyltransferase 8 OS=Arabidopsis thaliana OX=3702 GN=GAUT8 PE=1 SV=1	Glycosyl transferase family 8
Cluster-4032.22269	0.968875	16.68	13.92	28.63	18.35	14.66	28.84	protein phosphatase 2C and cyclic nucleotide-binding/kinase domain-containing protein-like isoform X1 [Camellia sinensis]	PREDICTED: Olea europaea var. sylvestris protein phosphatase 2C and cyclic nucleotide-binding/kinase domain-containing protein-like (LOC111377943), mRNA	Protein phosphatase 2C and cyclic nucleotide-binding/kinase domain-containing protein OS=Arabidopsis thaliana OX=3702 GN=At2g20050/At2g20040 PE=2 SV=2	Protein phosphatase 2C//Protein kinase domain
Cluster-4032.21370	0.968818	17.75	12.59	73.78	22.04	31.96	65.52	putative disease resistance protein RGA3 [Coffea arabica]	--	--	Leucine rich repeat
Cluster-4032.21247	0.968563	62.77	65.68	88.27	63.71	65.07	95.5	Calcium-binding EF-hand [Cynara cardunculus var. scolymus]	PREDICTED: Coffea arabica probable calcium-binding protein CML13 (LOC113730153), mRNA	Probable calcium-binding protein CML13 OS=Arabidopsis thaliana OX=3702 GN=CML13 PE=2 SV=1	EF-hand domain//EF hand//EF-hand domain pair//EF hand//Secreted protein acidic and rich in cysteine Ca binding region//Cytoskeletal-regulatory complex EF hand
Cluster-4032.13646	0.968522	9.05	14.05	45.74	9.17	13.64	55.2	cellulose synthase A catalytic subunit 3 [UDP-forming] [Coffea eugenioides]	PREDICTED: Coffea eugenioides cellulose synthase A catalytic subunit 3 [UDP-forming] (LOC113760654), mRNA	Cellulose synthase A catalytic subunit 3 [UDP-forming] OS=Arabidopsis thaliana OX=3702 GN=CESA3 PE=1 SV=2	Cellulose synthase//Yip1 domain
Cluster-4032.26927	0.968461	0.66	10.18	83.4	0.15	22.85	93.29	purine permease 3-like [Coffea eugenioides]	--	Purine permease 3 OS=Arabidopsis thaliana OX=3702 GN=PUP3 PE=2 SV=1	UAA transporter family//Nucleotide-sugar transporter//EamA-like transporter family
Cluster-4032.21155	0.968415	14.41	12.93	50.26	21.47	17.72	57.47	putative late blight resistance protein homolog R1C-3 [Coffea arabica]	--	Putative late blight resistance protein homolog R1C-3 OS=Solanum demissum OX=50514 GN=R1C-3 PE=3 SV=1	Septation ring formation regulator, EzrA
Cluster-4032.2814	0.967986	0	0.6	517.93	0.4	0	287.79	metallothionein-like protein MT2B [Salix matsudana]	--	Metallothionein-like protein type 2 A OS=Solanum lycopersicum OX=4081 GN=MTA PE=2 SV=1	Metallothionein
Cluster-4032.5434	0.967985	1.09	14.04	47.99	0.09	5.06	37.75	hypothetical protein DCAR_006942 [Daucus carota subsp. sativus]	PREDICTED: Coffea eugenioides probable polygalacturonase (LOC113761255), mRNA	Probable polygalacturonase OS=Vitis vinifera OX=29760 GN=GSVIVT00026920001 PE=1 SV=1	Glycosyl hydrolases family 28
Cluster-4032.10471	0.967938	18.94	17.11	31.14	20.18	21.3	32.04	uncharacterized protein LOC113710415 [Coffea arabica]	PREDICTED: Coffea arabica uncharacterized LOC113710415 (LOC113710415), mRNA	--	--
Cluster-4032.19233	0.967872	12.29	48.4	305.41	12.46	41.5	191.52	--	--	--	ATP synthase subunit C
Cluster-4032.19626	0.967827	30.09	61.34	241.22	30.45	89.25	199.61	disease resistance protein RPM1-like [Solanum pennellii]	PREDICTED: Theobroma cacao disease resistance protein RPM1 (LOC18606852), mRNA	Disease resistance protein RPM1 OS=Arabidopsis thaliana OX=3702 GN=RPM1 PE=1 SV=1	Leucine Rich repeat//Musculoskeletal, temporally activated-embryonic nuclear protein 1//NB-ARC domain//Leucine rich repeat
Cluster-4032.9604	0.967633	14.76	20.15	39.79	10.15	15.56	37.02	COP1-interacting protein 7 [Coffea eugenioides]	PREDICTED: Olea europaea var. sylvestris COP1-interacting protein 7 (LOC111369482), transcript variant X5, mRNA	COP1-interacting protein 7 OS=Arabidopsis thaliana OX=3702 GN=CIP7 PE=1 SV=1	TilS substrate binding domain//DolP-mannose mannosyltransferase
Cluster-4032.16788	0.967494	14.62	23.06	41.78	15.59	19.99	39.6	probable methyltransferase PMT2 [Coffea arabica]	PREDICTED: Coffea arabica probable methyltransferase PMT2 (LOC113718760), mRNA	Probable methyltransferase PMT2 OS=Arabidopsis thaliana OX=3702 GN=At1g26850 PE=2 SV=2	Putative S-adenosyl-L-methionine-dependent methyltransferase//Methyltransferase domain
Cluster-4032.10655	0.967481	12.87	16.96	30.75	16.14	17.97	27.33	calcium-dependent protein kinase 1-like [Cynara cardunculus var. scolymus]	PREDICTED: Coffea eugenioides calcium-dependent protein kinase 1 (LOC113779782), mRNA	Calcium-dependent protein kinase 1 OS=Oryza sativa subsp. japonica OX=39947 GN=CPK1 PE=2 SV=1	EF hand//Cytoskeletal-regulatory complex EF hand//Protein kinase domain//EF hand//Protein tyrosine and serine/threonine kinase//Secreted protein acidic and rich in cysteine Ca binding region//EF-hand domain pair//EF-hand domain
Cluster-4032.22943	0.967339	23.24	25.18	41.17	23.76	27.03	35.22	hypothetical protein BRARA_F00644 [Brassica rapa]	--	Probable cysteine protease RDL6 OS=Arabidopsis thaliana OX=3702 GN=RDL6 PE=3 SV=1	Papain family cysteine protease
Cluster-4032.2717 (SnvSGD2)	0.96714	0.65	0.01	98.57	0.39	0.02	131.51	raucaffricine-O-beta-D-glucosidase-like [Coffea arabica]	--	Raucaffricine-O-beta-D-glucosidase OS=Rauvolfia serpentina OX=4060 GN=RG PE=1 SV=1	Conotoxin TVIIA/GS family//Glycosyl hydrolase family 1
Cluster-4032.16084	0.967101	24.46	21.22	32.87	23.09	24.14	30.81	unnamed protein product [Brassica rapa]	PREDICTED: Coffea eugenioides small ubiquitin-related modifier 1-like (LOC113761883), mRNA	Small ubiquitin-related modifier 1 OS=Oryza sativa subsp. japonica OX=39947 GN=SUMO1 PE=1 SV=1	Na+/H+ ion antiporter subunit//Ubiquitin family
Cluster-4032.5284	0.967042	8.97	15.25	47.42	4.16	5.67	35.01	WAT1-related protein At1g21890 [Sesamum indicum]	PREDICTED: Glycine soja WAT1-related protein At1g44800-like (LOC114383509), mRNA	WAT1-related protein At1g21890 OS=Arabidopsis thaliana OX=3702 GN=At1g21890 PE=2 SV=1	EamA-like transporter family
Cluster-4032.26995	0.967006	11.45	23.39	66.32	6.96	18.95	52.87	auxin response factor 9 isoform X1 [Coffea eugenioides]	Hoya sp. DYC-2015 microsatellite Ca-37 sequence	Auxin response factor 7 OS=Oryza sativa subsp. japonica OX=39947 GN=ARF7 PE=2 SV=1	Auxin response factor//B3 DNA binding domain//Heme oxygenase//CbeA_antitoxin, type IV, cytoskeleton bundling-enhancing factor A//KNOX2 domain
Cluster-4032.2100	0.966902	2.12	9.92	38.93	3.56	12.09	42.83	WAT1-related protein At5g40240-like [Olea europaea var. sylvestris]	--	WAT1-related protein At5g40230 OS=Arabidopsis thaliana OX=3702 GN=At5g40230 PE=3 SV=1	Magnesium transporter NIPA//EamA-like transporter family
Cluster-4032.6475	0.966868	1.27	37.85	166.6	0.83	18.74	114.08	unnamed protein product [Coffea canephora]	PREDICTED: Coffea eugenioides protein LIGHT-DEPENDENT SHORT HYPOCOTYLS 10-like (LOC113763102), mRNA	Protein LIGHT-DEPENDENT SHORT HYPOCOTYLS 10 OS=Arabidopsis thaliana OX=3702 GN=LSH10 PE=1 SV=1	Geminivirus AL2 protein
Cluster-4032.26931	0.966814	5.25	46.7	370.12	1.16	117.38	379.17	hypothetical protein VITISV_015235 [Vitis vinifera]	--	Purine permease 1 OS=Arabidopsis thaliana OX=3702 GN=PUP1 PE=1 SV=1	Microvirus lysis protein (E), C terminus//EamA-like transporter family//Nucleotide-sugar transporter
Cluster-4032.4941	0.966609	19.28	22.39	42.14	16.85	23.44	45.91	unnamed protein product [Coffea canephora]	--	--	--
Cluster-4032.30238	0.966557	0.04	1.32	68.94	0.56	1.32	92.11	ADP,ATP carrier protein 1, mitochondrial-like isoform X1 [Durio zibethinus]	PREDICTED: Gossypium arboreum ADP,ATP carrier protein 3, mitochondrial (LOC108479435), transcript variant X2, mRNA	ADP,ATP carrier protein 3, mitochondrial OS=Arabidopsis thaliana OX=3702 GN=AAC3 PE=1 SV=1	--
Cluster-4032.21371	0.966486	8.48	12.9	33.43	6.4	9.91	24.98	unnamed protein product [Coffea canephora]	--	--	Leucine Rich Repeat//Leucine rich repeat
Cluster-4032.14054	0.966451	42.8	50.89	80.14	35.59	44.32	78.97	phosphatidylinositol/phosphatidylcholine transfer protein SFH8 isoform X2 [Ricinus communis]	PREDICTED: Rosa chinensis phosphatidylinositol/phosphatidylcholine transfer protein SFH8-like (LOC112172106), transcript variant X2, mRNA	Phosphatidylinositol/phosphatidylcholine transfer protein SFH8 OS=Arabidopsis thaliana OX=3702 GN=SFH8 PE=2 SV=1	--
Cluster-4032.18027	0.966054	10.87	13.19	35.09	12.74	13.83	25.43	Glycosyltransferase 39 like protein, partial [Cynara cardunculus var. scolymus]	PREDICTED: Olea europaea var. sylvestris stromal cell-derived factor 2-like protein (LOC111401875), mRNA	Stromal cell-derived factor 2-like protein OS=Arabidopsis thaliana OX=3702 GN=SDF2 PE=1 SV=1	MIR domain//Synaptonemal complex central element protein 3
Cluster-4032.10917	0.966028	7.48	2.7	31.74	3.48	11.06	25.82	putative UDP-rhamnose:rhamnosyltransferase 1 [Coffea arabica]	PREDICTED: Coffea arabica putative UDP-rhamnose:rhamnosyltransferase 1 (LOC113698754), mRNA	Putative UDP-rhamnose:rhamnosyltransferase 1 OS=Fragaria ananassa OX=3747 GN=GT4 PE=2 SV=1	Glycosyltransferase family 28 N-terminal domain//UDP-glucoronosyl and UDP-glucosyl transferase//Glycosyltransferase family 28 C-terminal domain
Cluster-4032.5428	0.9658	0.35	3.11	39.25	0.14	1.56	52.14	hypothetical protein [Ophiorrhiza pumila]	Ophiorrhiza pumila OpbHLH mRNA for hypothetical protein, complete cds	Transcription factor bHLH78 OS=Arabidopsis thaliana OX=3702 GN=BHLH78 PE=1 SV=1	Helix-loop-helix DNA-binding domain
Cluster-4032.16007	0.965479	0.7	0.8	29.75	0.77	1.05	39.87	tryptophan synthase alpha chain-like [Coffea eugenioides]	PREDICTED: Nicotiana attenuata tryptophan synthase alpha chain-like (LOC109236920), mRNA	Tryptophan synthase alpha chain, chloroplastic OS=Arabidopsis thaliana OX=3702 GN=TSA1 PE=1 SV=1	Tryptophan synthase alpha chain
Cluster-4032.8076	0.965365	0.61	0.2	23.87	1.9	0.65	31.78	unnamed protein product [Coffea canephora]	PREDICTED: Phalaenopsis equestris LRR receptor kinase BAK1-like (LOC110026688), mRNA	Leucine-rich repeat protein 1 OS=Capsicum annuum OX=4072 GN=LRR1 PE=1 SV=2	Leucine rich repeat//Leucine Rich repeat//Leucine Rich Repeat
Cluster-4032.5829	0.965312	14.06	15.09	23.82	17.13	13.87	23.94	hypothetical protein A4A49_07419 [Nicotiana attenuata]	PREDICTED: Coffea eugenioides hydroxyproline O-arabinosyltransferase 3-like (LOC113776243), mRNA	Hydroxyproline O-arabinosyltransferase PLENTY OS=Lotus japonicus OX=34305 GN=PLENTY PE=1 SV=1	UEV domain
Cluster-4032.30176	0.965058	0.2	1.18	118.78	0.11	0.76	64.74	S-adenosylmethionine synthase 3 [Coffea eugenioides]	C.roseus mRNA for S-adenosyl-L-methionine synthetase 3	S-adenosylmethionine synthase 3 OS=Catharanthus roseus OX=4058 GN=SAMS3 PE=1 SV=1	Merozoite Surface Antigen 2 (MSA-2) family//S-adenosylmethionine synthetase, central domain//S-adenosylmethionine synthetase, N-terminal domain//S-adenosylmethionine synthetase, C-terminal domain
Cluster-4032.15924	0.965031	22.94	23.21	29.17	24.21	22.25	30.39	coatomer subunit beta'-1-like [Coffea arabica]	PREDICTED: Coffea eugenioides coatomer subunit beta'-1 (LOC113767652), transcript variant X3, mRNA	Coatomer subunit beta'-1 OS=Arabidopsis thaliana OX=3702 GN=At1g79990 PE=2 SV=2	Coatomer WD associated region//Photosystem I reaction centre subunit IV / PsaE//WD domain, G-beta repeat
Cluster-4032.2663	0.964911	4.87	3.07	617.68	3.32	3.37	835.77	organ-specific protein S2-like [Coffea arabica]	--	Organ-specific protein S2 OS=Pisum sativum OX=3888 PE=2 SV=1	--
Cluster-4032.29878	0.964796	0.68	6.76	55.2	0.79	4.35	72.68	protein STRICTOSIDINE SYNTHASE-LIKE 12-like [Coffea eugenioides]	--	Protein STRICTOSIDINE SYNTHASE-LIKE 12 OS=Arabidopsis thaliana OX=3702 GN=SSL12 PE=2 SV=2	Strictosidine synthase
Cluster-4032.2374	0.964745	2.24	8.34	26.32	1.77	6.33	20.4	uncharacterized protein LOC113690109 isoform X3 [Coffea arabica]	--	--	bZIP transcription factor//Heat shock factor binding protein 1//Initiation control protein YabA//Leucine-rich repeats of kinetochore protein Cenp-F/LEK1//ABC transporter C-terminal domain//Nematode fatty acid retinoid binding protein (Gp-FAR-1)//Tho complex subunit 7//Phorbol esters/diacylglycerol binding domain (C1 domain)//Lipoprotein leucine-zipper
Cluster-4032.8801	0.964658	24.43	23.9	44.88	24.04	22.23	35.44	hypothetical protein TanjilG_10310 [Lupinus angustifolius]	Vitis vinifera, whole genome shotgun sequence, contig VV78X094068.6, clone ENTAV 115	Mitochondrial phosphate carrier protein 3, mitochondrial OS=Arabidopsis thaliana OX=3702 GN=MPT3 PE=1 SV=1	--
Cluster-4032.15240	0.964253	20.62	20.76	28.37	22.16	22.38	26.21	transcription factor TCP8-like [Coffea eugenioides]	PREDICTED: Nicotiana attenuata transcription factor TCP8-like (LOC109208711), mRNA	Transcription factor TCP8 OS=Arabidopsis thaliana OX=3702 GN=TCP8 PE=1 SV=1	Macoilin family
Cluster-4032.8675	0.964246	2.63	1.08	41.72	2.06	0.54	23.39	unnamed protein product [Coffea canephora]	PREDICTED: Nicotiana attenuata uncharacterized LOC109232153 (LOC109232153), mRNA	--	--
Cluster-4032.23159	0.964159	2.91	3.99	22.1	1.32	5.78	27.46	hypothetical protein B296_00023746 [Ensete ventricosum]	PREDICTED: Coffea eugenioides actin-like (LOC113761324), mRNA	Actin-7 OS=Arabidopsis thaliana OX=3702 GN=ACT7 PE=1 SV=1	--
Cluster-4032.25013	0.964056	12.08	10.56	28.92	10.79	10.73	35.21	uncharacterized protein LOC113719586 isoform X1 [Coffea arabica]	PREDICTED: Nicotiana tabacum E3 ubiquitin-protein ligase RNF182-like (LOC107798121), mRNA	--	FYVE zinc finger//Zinc finger, C3HC4 type (RING finger)
Cluster-4032.29922	0.963504	0	0	70.68	0	0.01	96.67	putative strictosidine beta-D-glucosidase [Uncaria tomentosa]	PREDICTED: Nelumbo nucifera beta-glucosidase 40-like (LOC104598853), mRNA	Beta-glucosidase 13 OS=Oryza sativa subsp. japonica OX=39947 GN=BGLU13 PE=2 SV=2	Beta-galactosidase//Glycosyl hydrolase family 1//QueF-like protein
Cluster-4032.16201	0.963496	5.24	10.01	46.93	3.46	7.29	29.47	tryptophan synthase alpha chain-like [Coffea eugenioides]	PREDICTED: Ipomoea nil tryptophan synthase alpha chain-like (LOC109182826), mRNA	Tryptophan synthase alpha chain, chloroplastic OS=Arabidopsis thaliana OX=3702 GN=TSA1 PE=1 SV=1	XIAP-associated factor 1 C-terminal domain//Tryptophan synthase alpha chain
Cluster-4032.13665	0.963381	13	15.25	20.85	14.96	15.36	20.54	unnamed protein product [Coffea canephora]	PREDICTED: Coffea eugenioides uncharacterized LOC113751614 (LOC113751614), mRNA	--	N-acetyltransferase//Zn-finger in ubiquitin-hydrolases and other protein//Coatomer WD associated region//Jagunal, ER re-organisation during oogenesis
Cluster-4032.6279	0.963351	3.21	2.59	35.9	2.82	2.52	20.55	xyloglucan 6-xylosyltransferase 2-like [Coffea arabica]	PREDICTED: Coffea arabica xyloglucan 6-xylosyltransferase 2-like (LOC113733968), mRNA	Xyloglucan 6-xylosyltransferase 2 OS=Arabidopsis thaliana OX=3702 GN=XXT2 PE=1 SV=1	Transforming growth factor beta type I GS-motif//Otospiralin//galactosyl transferase GMA12/MNN10 family
Cluster-4032.13690	0.963349	8.98	27.41	93.24	8.79	16.27	64.13	unnamed protein product [Coffea canephora]	--	Putative disease resistance protein RGA3 OS=Solanum bulbocastanum OX=147425 GN=RGA3 PE=2 SV=2	--
Cluster-4032.29869	0.963338	0	0.1	85.64	0	0	45.89	UPF0481 protein [Actinidia chinensis var. chinensis]	--	UPF0481 protein At3g47200 OS=Arabidopsis thaliana OX=3702 GN=At3g47200 PE=2 SV=1	Ribosomal L29 protein
Cluster-4032.30250	0.963212	0	2.94	34.67	0	5.02	45.53	unnamed protein product [Coffea canephora]	PREDICTED: Arachis ipaensis cytosolic sulfotransferase 12-like (LOC107615909), mRNA	Cytosolic sulfotransferase 12 OS=Arabidopsis thaliana OX=3702 GN=SOT12 PE=1 SV=2	Sulfotransferase domain//Holliday junction DNA helicase RuvB P-loop domain
Cluster-4032.9011	0.963125	10.91	7.85	48.95	6.97	2.24	31.57	PREDICTED: cytochrome b561 and DOMON domain-containing protein At5g47530-like [Nicotiana sylvestris]	PREDICTED: Cucurbita pepo subsp. pepo cytochrome b561 and DOMON domain-containing protein At5g35735-like (LOC111792461), mRNA	Cytochrome b561 and DOMON domain-containing protein At5g47530 OS=Arabidopsis thaliana OX=3702 GN=At5g47530 PE=2 SV=1	--
Cluster-4032.21799	0.962985	5.88	12.05	31.91	4.96	7.11	23.6	CBS domain-containing protein CBSX6-like [Coffea arabica]	PREDICTED: Olea europaea var. sylvestris CBS domain-containing protein CBSX6-like (LOC111405403), transcript variant X2, mRNA	CBS domain-containing protein CBSX6 OS=Arabidopsis thaliana OX=3702 GN=CBSX6 PE=1 SV=1	--
Cluster-4032.30625	0.962936	1.6	0.49	29.18	1.09	0.4	39.64	cytochrome P450 81D1-like [Coffea arabica]	--	Cytochrome P450 81Q32 OS=Catharanthus roseus OX=4058 GN=CYP81Q32 PE=2 SV=1	Cytochrome P450//Protein of unknown function (DUF3767)//Ellis van Creveld protein 2 like protein
Cluster-4032.17452	0.962934	14.84	13.88	75.64	10.47	11.61	46.72	hypothetical protein BC332_04721 [Capsicum chinense]	--	--	--
Cluster-4032.10419	0.962838	11.13	12.27	25.73	14.82	12.21	21.02	protein MEI2-like 5 [Prunus avium]	PREDICTED: Ipomoea nil protein MEI2-like 5 (LOC109173418), transcript variant X5, mRNA	Protein MEI2-like 2 OS=Oryza sativa subsp. japonica OX=39947 GN=ML2 PE=2 SV=1	--
Cluster-4032.20776	0.962818	12.18	7.46	51.29	13.96	4.98	63.84	cinnamoyl-CoA reductase 1-like [Coffea arabica]	PREDICTED: Coffea eugenioides cinnamoyl-CoA reductase 1-like (LOC113769494), mRNA	Dihydroflavonol 4-reductase OS=Dianthus caryophyllus OX=3570 GN=A PE=2 SV=1	NAD dependent epimerase/dehydratase family//3-beta hydroxysteroid dehydrogenase/isomerase family
Cluster-4032.19600	0.962759	5.52	17.69	62.99	9.54	25.09	62.12	putative disease resistance protein RGA3 [Coffea arabica]	--	Putative disease resistance protein RGA4 OS=Solanum bulbocastanum OX=147425 GN=RGA4 PE=2 SV=1	Leucine rich repeat
Cluster-4032.5427	0.962473	0.93	5.33	23.39	1.6	8.25	24.27	ABC transporter G family member 6-like [Coffea arabica]	PREDICTED: Coffea arabica ABC transporter G family member 6-like (LOC113730564), mRNA	ABC transporter G family member 1 OS=Arabidopsis thaliana OX=3702 GN=ABCG1 PE=2 SV=1	AAA domain, putative AbiEii toxin, Type IV TA system//RsgA GTPase//50S ribosome-binding GTPase//RNA helicase//ABC transporter//ABC-2 type transporter
Cluster-4032.25257	0.962072	28.71	48.9	117.12	25.49	42.32	136.32	uncharacterized protein LOC113751600 [Coffea eugenioides]	PREDICTED: Coffea eugenioides uncharacterized LOC113751627 (LOC113751627), mRNA	--	--
Cluster-4032.28862	0.962039	8.13	17.66	48.35	4.26	13.01	38.17	putative disease resistance protein RGA3 [Coffea eugenioides]	--	Putative disease resistance protein RGA1 OS=Solanum bulbocastanum OX=147425 GN=RGA1 PE=2 SV=2	Leucine rich repeat
Cluster-4032.14273	0.961818	20.89	17.85	61.15	20.83	21.04	42.28	unnamed protein product [Coffea canephora]	--	Putative disease resistance protein RGA4 OS=Solanum bulbocastanum OX=147425 GN=RGA4 PE=2 SV=1	Leucine rich repeat
Cluster-4032.27667	0.961762	16.73	45.11	384.34	7.88	67.75	233.91	glutaredoxin-C9-like [Coffea eugenioides]	PREDICTED: Coffea arabica glutaredoxin-C9-like (LOC113689803), mRNA	Glutaredoxin-C9 OS=Arabidopsis thaliana OX=3702 GN=GRXC9 PE=1 SV=1	Glutaredoxin
Cluster-4032.27538	0.961145	2.34	7.99	24.38	2.12	8.26	25.91	F-box protein FBW2 isoform X1 [Coffea eugenioides]	PREDICTED: Camellia sinensis F-box protein FBW2-like (LOC114265190), transcript variant X5, mRNA	F-box protein FBW2 OS=Arabidopsis thaliana OX=3702 GN=FBW2 PE=1 SV=1	Leucine rich repeat//F-box domain//Leucine Rich repeat//F-box-like
Cluster-4032.2338	0.960758	0	0.58	38.05	0	1.17	20.25	BAG family molecular chaperone regulator 2-like [Olea europaea var. sylvestris]	--	--	--
Cluster-4032.2611	0.960661	2.05	0.51	85.48	2.78	0.9	45.72	--	--	--	--
Cluster-4032.2835	0.960405	0.28	2.42	138.82	0.33	8.89	191.69	aspartic proteinase PCS1-like [Coffea arabica]	PREDICTED: Olea europaea var. sylvestris aspartic proteinase PCS1-like (LOC111401202), mRNA	Aspartic proteinase PCS1 OS=Arabidopsis thaliana OX=3702 GN=PCS1 PE=2 SV=1	RTA1 like protein
Cluster-4032.20234	0.960389	8.41	2.7	51.55	5.79	5.49	30.49	disease resistance protein RPM1-like [Coffea arabica]	--	--	--
Cluster-4032.24417	0.960316	17.12	19.39	24.65	18.35	17.9	26.16	probable ADP-ribosylation factor GTPase-activating protein AGD14 isoform X2 [Coffea arabica]	PREDICTED: Coffea eugenioides probable ADP-ribosylation factor GTPase-activating protein AGD14 (LOC113775252), transcript variant X3, mRNA	Probable ADP-ribosylation factor GTPase-activating protein AGD14 OS=Arabidopsis thaliana OX=3702 GN=AGD14 PE=1 SV=2	Putative GTPase activating protein for Arf//Glycine reductase complex selenoprotein A//B-box zinc finger
Cluster-4032.19594	0.960185	4.54	8.59	32.61	7.45	12.95	24.94	putative disease resistance protein RGA3 [Coffea eugenioides]	--	--	--
Cluster-4032.23475	0.96018	4.64	30.52	75.58	15.09	13.58	65.74	TMV resistance protein N-like [Coffea arabica]	--	--	Leucine Rich Repeat
Cluster-4032.23062	0.960114	7.27	109.27	459.4	4.8	143.12	491.57	unnamed protein product [Coffea canephora]	PREDICTED: Camellia sinensis CBL-interacting serine/threonine-protein kinase 4-like (LOC114323346), mRNA	CBL-interacting serine/threonine-protein kinase 7 OS=Arabidopsis thaliana OX=3702 GN=CIPK7 PE=1 SV=1	Protein tyrosine and serine/threonine kinase//NAF domain//7 transmembrane receptor (Secretin family)//Protein kinase domain
Cluster-4032.11224	0.960076	4.57	17.4	66.92	7.93	15.22	44.79	unnamed protein product [Coffea canephora]	--	--	Leucine rich repeat
Cluster-4032.22984	0.960053	10.23	7.3	34.1	6.35	16.1	31.2	unnamed protein product [Coffea canephora]	--	--	Leo1-like protein
Cluster-4032.4316	0.960025	12.29	2.46	52	18.67	2.42	50.19	unnamed protein product [Coffea canephora]	Solanum pennellii chromosome ch05, complete genome	Uncharacterized protein C24B11.05 OS=Schizosaccharomyces pombe (strain 972 / ATCC 24843) OX=284812 GN=SPAC24B11.05 PE=3 SV=1	--
Cluster-4032.18945	0.959967	74.67	53.7	169.48	62.96	71.5	204.81	RecName: Full=5-methyltetrahydropteroyltriglutamate--homocysteine methyltransferase; AltName: Full=Cobalamin-independent methionine synthase isozyme; AltName: Full=Vitamin-B12-independent methionine synthase isozyme	C.roseus MetE mRNA for methionine synthase	5-methyltetrahydropteroyltriglutamate--homocysteine methyltransferase OS=Catharanthus roseus OX=4058 GN=METE PE=2 SV=1	Cobalamin-independent synthase, N-terminal domain//Cobalamin-independent synthase, Catalytic domain//Erv1 / Alr family//Alphavirus core protein
Cluster-4032.2731	0.959961	0.66	2.41	46.37	0.15	1.5	24.9	putative fasciclin-like arabinogalactan protein 4, partial [Centaurium erythraea]	PREDICTED: Erythranthe guttatus fasciclin-like arabinogalactan protein 8 (LOC105963728), mRNA	Fasciclin-like arabinogalactan protein 8 OS=Arabidopsis thaliana OX=3702 GN=FLA8 PE=2 SV=1	--
Cluster-4032.26949	0.959837	7.69	74.47	253.7	4.61	59.28	198.09	hypothetical protein CDL15_Pgr000227 [Punica granatum]	PREDICTED: Cucurbita maxima eggshell protein-like (LOC111497041), mRNA	--	--
Cluster-4032.29982	0.959394	8.41	11.29	60.88	2.34	2.8	80.8	cellulose synthase-like protein G1 [Coffea arabica]	PREDICTED: Coffea eugenioides cellulose synthase-like protein G1 (LOC113764808), mRNA	Cellulose synthase-like protein G3 OS=Arabidopsis thaliana OX=3702 GN=CSLG3 PE=2 SV=2	Cellulose synthase//Microvirus lysis protein (E), C terminus//PMP-22/EMP/MP20/Claudin family
Cluster-4032.18944	0.959224	40.55	30.01	92.49	31.71	27.49	67.27	unnamed protein product [Coffea canephora]	--	--	Leucine rich repeat
Cluster-4032.16030	0.95887	56.13	85.99	154.93	61.54	83.33	163.35	PREDICTED: transaldolase [Theobroma cacao]	PREDICTED: Coffea eugenioides transaldolase (LOC113751427), mRNA	Transaldolase OS=Frankia sp. (strain EAN1pec) OX=298653 GN=tal PE=3 SV=1	Transaldolase/Fructose-6-phosphate aldolase
Cluster-4032.25091	0.958259	15.58	15.18	22.66	16.04	17.59	23.98	WD repeat-containing protein 26 homolog [Coffea eugenioides]	PREDICTED: Coffea eugenioides WD repeat-containing protein 26 homolog (LOC113770102), transcript variant X1, mRNA	WD repeat-containing protein 26 homolog OS=Arabidopsis thaliana OX=3702 GN=WDR26 PE=1 SV=1	WD domain, G-beta repeat
Cluster-4032.32029	0.957958	10.92	22.85	51.65	6.16	13.14	56.14	putative bifunctional inhibitor/plant lipid transfer protein/seed storage helical [Rosa chinensis]	--	--	--
Cluster-4032.23764	0.957861	7.9	2.51	34.73	5.68	2.75	21.61	unnamed protein product [Coffea canephora]	PREDICTED: Coffea eugenioides scarecrow-like protein 30 (LOC113755078), mRNA	Scarecrow-like protein 14 OS=Arabidopsis thaliana OX=3702 GN=SCL14 PE=2 SV=2	Cytadhesin P30/P32
Cluster-4032.13879	0.957747	8.74	10.41	33.78	8.11	10.04	22.17	hypothetical protein GOBAR_AA35522 [Gossypium barbadense]	PREDICTED: Citrus clementina ubiquitin-conjugating enzyme E2 variant 1D (LOC18038470), mRNA	Ubiquitin-conjugating enzyme E2 variant 1D OS=Arabidopsis thaliana OX=3702 GN=UEV1D PE=1 SV=1	--
Cluster-4032.15935	0.957717	9.96	12.16	20.8	13.48	12.47	22.41	arginyl-tRNA--protein transferase 2-like isoform X1 [Coffea arabica]	PREDICTED: Coffea arabica arginyl-tRNA--protein transferase 2-like (LOC113730371), transcript variant X1, mRNA	Arginyl-tRNA--protein transferase 1 OS=Arabidopsis thaliana OX=3702 GN=ATE1 PE=2 SV=2	Guanylate-binding protein, C-terminal domain//Arginine-tRNA-protein transferase, C terminus//Arginine-tRNA-protein transferase, N terminus//Kazal-type serine protease inhibitor domain
Cluster-4032.14870	0.957715	20.46	36.83	64.4	29.09	26.91	58.79	pyruvate decarboxylase 1 [Olea europaea var. sylvestris]	Diospyros kaki putative pyruvate decarboxylase 1 (PDC1) mRNA, partial cds	Pyruvate decarboxylase 1 OS=Pisum sativum OX=3888 GN=PDC1 PE=2 SV=1	Thiamine pyrophosphate enzyme, C-terminal TPP binding domain//Flavivirus envelope glycoprotein M//CO dehydrogenase beta subunit/acetyl-CoA synthase epsilon subunit//Thiamine pyrophosphate enzyme, N-terminal TPP binding domain//1-deoxy-D-xylulose-5-phosphate synthase//Thiamine pyrophosphate enzyme, central domain
Cluster-4032.10047	0.95681	12.36	12.03	509.86	7.55	26.28	268.18	ERF transcription factor 07 [Coffea arabica]	--	Ethylene-responsive transcription factor 4 OS=Nicotiana sylvestris OX=4096 GN=ERF4 PE=2 SV=1	AP2 domain
Cluster-4032.8472	0.956709	1.36	0.79	338.41	1.22	0.97	173.12	Calcium-binding allergen Ole e 8 [Capsicum chinense]	PREDICTED: Coffea arabica probable calcium-binding protein CML18 (LOC113701177), mRNA	Probable calcium-binding protein CML18 OS=Oryza sativa subsp. japonica OX=39947 GN=CML18 PE=2 SV=1	ATP-dependent Clp protease adaptor protein ClpS//EF-hand domain//EF-hand domain pair//Dockerin type I domain//Secreted protein acidic and rich in cysteine Ca binding region//EF hand//Patatin-like phospholipase//Cytoskeletal-regulatory complex EF hand//EF hand
Cluster-4032.30207	0.956631	0.55	8.55	25.57	0.08	1.97	30.02	PREDICTED: salicylic acid-binding protein 2-like [Ipomoea nil]	--	Methylesterase 2 OS=Arabidopsis thaliana OX=3702 GN=MES2 PE=1 SV=1	PGAP1-like protein
Cluster-4032.25845	0.956476	16.41	19.32	30.33	16.34	18.64	34.56	Protein PEROXIN-4, partial [Mucuna pruriens]	PREDICTED: Coffea arabica protein PEROXIN-4 (LOC113704349), transcript variant X2, misc_RNA	Protein PEROXIN-4 OS=Arabidopsis thaliana OX=3702 GN=PEX4 PE=1 SV=1	RWD domain
Cluster-4032.7569	0.956346	11.47	11.17	26.76	13.56	12.17	20.05	transcription factor RF2a-like isoform X1 [Coffea arabica]	PREDICTED: Coffea eugenioides transcription factor RF2a-like (LOC113750911), mRNA	Transcription factor RF2a OS=Oryza sativa subsp. japonica OX=39947 GN=RF2a PE=1 SV=1	Centromere protein H (CENP-H)//TolA binding protein trimerisation//bZIP transcription factor//Initiation control protein YabA//Cell division protein ZapB//bZIP Maf transcription factor//Basic region leucine zipper//V-type ATPase 116kDa subunit family//Uso1 / p115 like vesicle tethering protein, C terminal region
Cluster-4032.10528	0.956116	13.03	20.79	59.41	15.53	25.08	44.19	unnamed protein product [Coffea canephora]	PREDICTED: Coffea arabica scarecrow-like protein 8 (LOC113724989), mRNA	Scarecrow-like protein 8 OS=Arabidopsis thaliana OX=3702 GN=SCL8 PE=2 SV=1	--
Cluster-4032.5816	0.95598	2.12	5.96	40.75	1.52	5.74	23.44	protein of unknown function DUF2828 protein [Actinidia chinensis var. chinensis]	PREDICTED: Citrus sinensis uncharacterized LOC102628376 (LOC102628376), mRNA	Uncharacterized protein L728 OS=Acanthamoeba polyphaga mimivirus OX=212035 GN=MIMI_L728 PE=4 SV=1	WSK motif
Cluster-4032.18324	0.955768	21.41	27.52	43.21	18.51	21.16	46.75	V-type proton ATPase subunit G 1 like [Actinidia chinensis var. chinensis]	PREDICTED: Olea europaea var. sylvestris V-type proton ATPase subunit G 1-like (LOC111405458), transcript variant X4, mRNA	V-type proton ATPase subunit G 1 OS=Nicotiana tabacum OX=4097 GN=VATG1 PE=3 SV=1	TLC domain//ATP synthase B/B' CF(0)//KH domain//Vacuolar (H+)-ATPase G subunit//Organelle biogenesis, Muted-like protein
Cluster-4032.13916	0.955762	9.1	19.21	70.1	12.64	18.42	45.4	PREDICTED: histidinol dehydrogenase, chloroplastic [Daucus carota subsp. sativus]	PREDICTED: Olea europaea var. sylvestris histidinol dehydrogenase, chloroplastic-like (LOC111384226), transcript variant X2, mRNA	Histidinol dehydrogenase, chloroplastic OS=Arabidopsis thaliana OX=3702 GN=HISN8 PE=2 SV=1	Histidinol dehydrogenase
Cluster-4032.15049	0.955609	13.44	15.82	52.28	14.4	22.81	38.02	myb-like protein Z [Coffea eugenioides]	PREDICTED: Coffea eugenioides myb-like protein Z (LOC113762917), transcript variant X2, mRNA	Transcription factor RF2a OS=Oryza sativa subsp. japonica OX=39947 GN=RF2a PE=1 SV=1	Spt20 family//Transcription factor IIA, alpha/beta subunit//bZIP Maf transcription factor//bZIP transcription factor//Basic region leucine zipper
Cluster-4032.7721	0.955596	1.2	9.58	37.97	0.71	7.26	25.43	GDSL esterase/lipase At5g03610-like [Coffea arabica]	PREDICTED: Coffea arabica GDSL esterase/lipase At5g03610-like (LOC113694590), mRNA	GDSL esterase/lipase At5g03610 OS=Arabidopsis thaliana OX=3702 GN=At5g03610 PE=2 SV=1	GDSL-like Lipase/Acylhydrolase
Cluster-4032.4794	0.955415	1.08	19.12	71.63	0.51	14.74	89.13	CLAVATA3/ESR (CLE)-related protein TDIF [Coffea eugenioides]	PREDICTED: Coffea arabica uncharacterized LOC113714063 (LOC113714063), ncRNA	--	--
Cluster-4032.1227	0.955126	18.99	14.72	50.96	3.13	9.27	58.92	Protein SPIRAL1-like [Actinidia chinensis var. chinensis]	PREDICTED: Coffea eugenioides protein SPIRAL1-like 2 (LOC113753025), mRNA	Protein SPIRAL1-like 1 OS=Arabidopsis thaliana OX=3702 GN=SP1L1 PE=2 SV=1	--
Cluster-4032.19653	0.955075	58.3	69.87	110.8	49.26	58.97	95.21	histidinol dehydrogenase, chloroplastic isoform X1 [Durio zibethinus]	PREDICTED: Coffea arabica histidinol dehydrogenase, chloroplastic-like (LOC113727397), transcript variant X7, mRNA	Histidinol dehydrogenase, chloroplastic OS=Oryza sativa subsp. japonica OX=39947 GN=HDH PE=2 SV=1	--
Cluster-4032.24081	0.954896	7.45	11.33	32.56	3.7	10.28	40.15	methylenetetrahydrofolate reductase 2-like [Coffea eugenioides]	PREDICTED: Coffea arabica methylenetetrahydrofolate reductase 2-like (LOC113715761), mRNA	Methylenetetrahydrofolate reductase 2 OS=Arabidopsis thaliana OX=3702 GN=MTHFR2 PE=1 SV=2	Encapsulating protein for peroxidase//Methylenetetrahydrofolate reductase
Cluster-4032.5440	0.954004	11.99	39.41	320.64	4.52	8.57	172.95	21 kDa protein-like [Coffea arabica]	--	21 kDa protein OS=Daucus carota OX=4039 PE=2 SV=1	Plant invertase/pectin methylesterase inhibitor
Cluster-4032.4775	0.953991	3.16	11.94	31.77	2.17	5.88	24.21	unnamed protein product [Coffea canephora]	PREDICTED: Capsicum annuum calcium-binding protein CAST-like (LOC107845825), mRNA	Calcium-binding protein CML42 OS=Arabidopsis thaliana OX=3702 GN=CML42 PE=1 SV=1	EF-hand domain//EF-hand domain pair//EF hand//Secreted protein acidic and rich in cysteine Ca binding region//Cytoskeletal-regulatory complex EF hand//EF hand
Cluster-4032.30256	0.953977	0.71	0.53	336.43	1.53	0.85	168.69	uncharacterized protein LOC112536198 [Ricinus communis]	--	--	--
Cluster-4032.18567	0.953879	20.03	22.63	35.54	24.25	23.33	30.76	integrator complex subunit 3 homolog [Coffea arabica]	PREDICTED: Coffea arabica integrator complex subunit 3 homolog (LOC113690271), mRNA	--	V-type ATPase 116kDa subunit family//Domain of unknown function (DUF3336)
Cluster-4032.23236	0.953785	19.56	19.37	50.58	23.1	20.75	63.48	6-phosphogluconate dehydrogenase [Handroanthus impetiginosus]	Hoya sp. DYC-2015 microsatellite Ca-35 sequence	6-phosphogluconate dehydrogenase, decarboxylating 2 OS=Arabidopsis thaliana OX=3702 GN=PGD2 PE=1 SV=1	DNA polymerase subunit Cdc27//3-hydroxyacyl-CoA dehydrogenase, NAD binding domain//6-phosphogluconate dehydrogenase, C-terminal domain//Cytochrome b(C-terminal)/b6/petD//NAD binding domain of 6-phosphogluconate dehydrogenase
Cluster-4032.6484	0.953624	9.92	11.38	23.69	10.89	12.19	28.98	unnamed protein product [Coffea canephora]	PREDICTED: Solanum lycopersicum F-box protein SKIP2-like (LOC101246998), mRNA	F-box protein At1g47056 OS=Arabidopsis thaliana OX=3702 GN=At1g47056 PE=2 SV=1	F-box-like//Leucine Rich repeat//F-box domain
Cluster-4032.18943	0.953457	20.1	29.65	48.43	17.51	23.06	49.91	multiple C2 and transmembrane domain-containing protein 2-like [Trifolium pratense]	PREDICTED: Nicotiana attenuata FT-interacting protein 1-like (LOC109222803), partial mRNA	FT-interacting protein 3 OS=Arabidopsis thaliana OX=3702 GN=FTIP3 PE=1 SV=1	--
Cluster-4032.2593	0.953424	0.19	3.96	116.66	0.3	0.44	169.13	unnamed protein product [Coffea canephora]	--	Glutelin type-D 1 OS=Oryza sativa subsp. japonica OX=39947 GN=GLUD1 PE=2 SV=1	ARD/ARD' family//Cupin
Cluster-4032.24321	0.953349	13.18	15.94	21.14	13.78	15.37	20.17	unnamed protein product [Coffea canephora]	PREDICTED: Jatropha curcas gamma carbonic anhydrase-like 2, mitochondrial (LOC105648781), mRNA	Gamma carbonic anhydrase-like 2, mitochondrial OS=Arabidopsis thaliana OX=3702 GN=GAMMACAL2 PE=1 SV=1	L-fucokinase
Cluster-4032.19488	0.953175	13.81	17.1	25.11	16.91	14.66	27.37	dynamin-related protein 1E-like [Coffea arabica]	PREDICTED: Coffea arabica dynamin-related protein 1E-like (LOC113726919), mRNA	Dynamin-related protein 1E OS=Arabidopsis thaliana OX=3702 GN=DRP1E PE=1 SV=1	AIG1 family//Bcl-2-modifying factor, apoptosis//FtsK/SpoIIIE family//Dynamin GTPase effector domain//50S ribosome-binding GTPase//Dynamin central region
Cluster-4032.16670	0.953118	17.64	16.82	21.47	18.49	17.56	22.25	PREDICTED: dolichyl-diphosphooligosaccharide--protein glycosyltransferase subunit STT3A [Juglans regia]	PREDICTED: Coffea eugenioides dolichyl-diphosphooligosaccharide--protein glycosyltransferase subunit STT3A (LOC113774137), mRNA	Dolichyl-diphosphooligosaccharide--protein glycosyltransferase subunit STT3A OS=Arabidopsis thaliana OX=3702 GN=STT3A PE=2 SV=1	Fatty acid desaturase//Oligosaccharyl transferase STT3 subunit
Cluster-4032.29892	0.953028	1.73	8.18	61.35	1.01	6.45	33.88	subtilisin-like protease SBT2.5 [Coffea arabica]	PREDICTED: Coffea eugenioides subtilisin-like protease SBT2.5 (LOC113768322), transcript variant X5, mRNA	Subtilisin-like protease SBT2.6 OS=Arabidopsis thaliana OX=3702 GN=SBT2.6 PE=2 SV=1	Subtilase family//Fn3-like domain
Cluster-4032.12747	0.952874	13.11	10.34	143.33	9.48	7.93	76.46	putative glycerol-3-phosphate transporter 4 [Capsicum annuum]	Solanum pennellii chromosome ch03, complete genome	Putative glycerol-3-phosphate transporter 1 OS=Arabidopsis thaliana OX=3702 GN=At3g47420 PE=2 SV=1	Major Facilitator Superfamily//Sugar (and other) transporter//FxsA cytoplasmic membrane protein//Organic Anion Transporter Polypeptide (OATP) family
Cluster-4032.12307	0.952821	7.02	16.1	35.55	6.43	11.18	28.62	callose synthase 3-like [Solanum pennellii]	PREDICTED: Coffea eugenioides callose synthase 3 (LOC113777294), mRNA	Callose synthase 3 OS=Arabidopsis thaliana OX=3702 GN=CALS3 PE=3 SV=3	1,3-beta-glucan synthase component
Cluster-4032.24598	0.952793	10.36	18.97	36.8	10.79	16.67	40.63	membrane-anchored ubiquitin-fold protein 1-like [Coffea arabica]	PREDICTED: Coffea eugenioides membrane-anchored ubiquitin-fold protein 1-like (LOC113751312), transcript variant X6, mRNA	Membrane-anchored ubiquitin-fold protein 2 OS=Arabidopsis thaliana OX=3702 GN=MUB2 PE=1 SV=1	Ubiquitin family
Cluster-4032.6829	0.952724	7.56	13.64	29.67	8.86	13.07	35.04	Protein phosphatase 1 regulatory subunit INH3 [Vitis vinifera]	--	Protein phosphatase 1 regulatory subunit INH3 OS=Arabidopsis thaliana OX=3702 GN=INH3 PE=1 SV=1	Protein phosphatase inhibitor//Transmembrane protein 188//S-locus glycoprotein domain//CHC2 zinc finger
Cluster-4032.21152	0.952554	14.19	9.65	56.35	25.34	14.01	66.91	putative late blight resistance protein homolog R1B-23 [Coffea arabica]	--	Putative late blight resistance protein homolog R1B-12 OS=Solanum demissum OX=50514 GN=R1B-12 PE=3 SV=2	NB-ARC domain//Septin//RsgA GTPase//ATPase family associated with various cellular activities (AAA)//ABC transporter
Cluster-4032.13184	0.95252	14.59	19.63	31.34	13.04	15.8	27.3	proteasome subunit alpha type-1-B-like [Coffea arabica]	PREDICTED: Coffea arabica proteasome subunit alpha type-1-B-like (LOC113714658), mRNA	Proteasome subunit alpha type-1-A OS=Arabidopsis thaliana OX=3702 GN=PAF1 PE=1 SV=3	Proteasome subunit A N-terminal signature//ANTAR domain//Proteasome subunit//Metal binding domain of Ada
Cluster-4032.2597	0.952502	0	0	176.57	0	0	87.37	PREDICTED: glutathione S-transferase U10-like [Vitis vinifera]	Ziziphus jujuba glutathione S-transferase (GSTU1) mRNA, complete cds	Probable glutathione S-transferase MSR-1 OS=Nicotiana plumbaginifolia OX=4092 GN=MSR-1 PE=2 SV=1	Glutathione S-transferase, N-terminal domain//Glutathione S-transferase, N-terminal domain//Glutathione S-transferase, N-terminal domain
Cluster-4032.13117	0.952007	75.42	98.89	159.59	69.24	82.97	181.68	uncharacterized protein LOC113699486 [Coffea arabica]	--	--	--
Cluster-4032.17667	0.951895	6.69	12.01	23.81	7.32	11.72	21.18	unnamed protein product [Coffea canephora]	PREDICTED: Abrus precatorius uncharacterized LOC113846806 (LOC113846806), mRNA	--	Pex26 protein//Recombination protein O C terminal
Cluster-4032.2497	0.951462	0.61	0.94	32.75	0.07	0.14	47.99	LOW QUALITY PROTEIN: 21 kDa protein-like [Coffea arabica]	PREDICTED: Pyrus x bretschneideri 21 kDa protein (LOC103963415), mRNA	21 kDa protein OS=Daucus carota OX=4039 PE=2 SV=1	Plant invertase/pectin methylesterase inhibitor//Carboxymuconolactone decarboxylase family
Cluster-4032.19742	0.951445	24.16	60.43	340.57	15.85	68.39	468.41	plasma membrane intrinsic protein 2 [Calotropis procera]	Eustoma exaltatum subsp. russellianum aquaporin PIP2;1 mRNA, complete cds	Aquaporin PIP2-7 OS=Zea mays OX=4577 GN=PIP2-7 PE=2 SV=1	Major intrinsic protein
Cluster-4032.12841	0.951405	38.73	45.5	101.97	46.89	27.5	78.38	patellin-3-like [Coffea arabica]	PREDICTED: Coffea eugenioides patellin-3-like (LOC113748948), mRNA	Patellin-3 OS=Arabidopsis thaliana OX=3702 GN=PATL3 PE=1 SV=2	Glycosyl transferase family 11
Cluster-4032.8625	0.951388	3.68	5.59	20.9	3.74	5.2	28.31	COMPASS-like H3K4 histone methylase component WDR5B [Coffea eugenioides]	PREDICTED: Coffea eugenioides COMPASS-like H3K4 histone methylase component WDR5B (LOC113765327), mRNA	COMPASS-like H3K4 histone methylase component WDR5B OS=Arabidopsis thaliana OX=3702 GN=WDR5B PE=1 SV=1	TFIIE beta subunit core domain//Predicted SPOUT methyltransferase//WD domain, G-beta repeat
Cluster-4032.5200	0.951302	2.37	4.18	31.94	1.35	3.73	45.39	unnamed protein product [Coffea canephora]	PREDICTED: Coffea eugenioides protein trichome birefringence-like 19 (LOC113752837), mRNA	Protein trichome birefringence-like 19 OS=Arabidopsis thaliana OX=3702 GN=TBL19 PE=3 SV=1	--
Cluster-4032.22710	0.95128	12.35	9.05	449.67	8.35	6.09	225.24	zinc finger CCCH domain-containing protein 29-like [Coffea eugenioides]	PREDICTED: Coffea arabica zinc finger CCCH domain-containing protein 29-like (LOC113730350), mRNA	Zinc finger CCCH domain-containing protein 29 OS=Arabidopsis thaliana OX=3702 GN=At2g40140 PE=1 SV=1	Zinc finger C-x8-C-x5-C-x3-H type (and similar)//Ankyrin repeat//Ankyrin repeat
Cluster-4032.27596	0.951186	1.95	9.95	23.85	1.76	6.57	24.15	uncharacterized protein LOC113738029 isoform X2 [Coffea arabica]	--	--	--
Cluster-4032.21098	0.951085	22.58	26.11	31.56	23.57	24	32.7	AP-4 complex subunit epsilon-like [Coffea eugenioides]	PREDICTED: Coffea eugenioides AP-4 complex subunit epsilon-like (LOC113779506), mRNA	AP-4 complex subunit epsilon OS=Arabidopsis thaliana OX=3702 GN=At1g31730 PE=1 SV=1	--
Cluster-4032.10106	0.951039	13.29	38.92	101.62	16.53	35.15	78.54	bZIP transcription factor 44-like [Coffea arabica]	PREDICTED: Coffea arabica bZIP transcription factor 44-like (LOC113712448), mRNA	bZIP transcription factor 11 OS=Arabidopsis thaliana OX=3702 GN=BZIP11 PE=1 SV=1	Transcription factor subunit Med10 of Mediator complex//Centromere protein H (CENP-H)//bZIP Maf transcription factor//Mago nashi protein//Basic region leucine zipper//bZIP transcription factor
Cluster-4032.6334	0.950901	18.82	19.17	23.14	19.52	17.8	24.29	hypothetical protein DM860_012232 [Cuscuta australis]	PREDICTED: Sesamum indicum NEDD8-conjugating enzyme Ubc12 (LOC105166176), transcript variant X2, misc_RNA	NEDD8-conjugating enzyme Ubc12 OS=Arabidopsis thaliana OX=3702 GN=RCE1 PE=1 SV=1	UEV domain
Cluster-4032.6925	0.950838	6.37	6.17	31.37	3.08	7.68	42.71	PREDICTED: uncharacterized protein LOC104113619 [Nicotiana tomentosiformis]	Populus trichocarpa clone WS01118_A10 unknown mRNA	--	--
Cluster-4032.6476	0.950773	3.96	44.75	327.59	2.98	28.26	177.66	protein LIGHT-DEPENDENT SHORT HYPOCOTYLS 10-like [Coffea arabica]	PREDICTED: Glycine soja protein LIGHT-DEPENDENT SHORT HYPOCOTYLS 10-like (LOC114417102), mRNA	Protein LIGHT-DEPENDENT SHORT HYPOCOTYLS 10 OS=Arabidopsis thaliana OX=3702 GN=LSH10 PE=1 SV=1	--
Cluster-4032.12271	0.950746	2.65	12.12	29.69	5.92	8.98	34.94	uncharacterized protein LOC112501818 [Cynara cardunculus var. scolymus]	PREDICTED: Cicer arietinum protein PYRICULARIA ORYZAE RESISTANCE 21 (LOC101498654), transcript variant X3, mRNA	--	Heavy-metal-associated domain
Cluster-4032.13357	0.950453	12.45	16.69	28.39	10.1	15.97	27.83	hypothetical protein AQUCO_02300069v1 [Aquilegia coerulea]	PREDICTED: Solanum tuberosum transmembrane protein 50 homolog (LOC102589977), mRNA	--	--
Cluster-4032.14447	0.950374	13.87	16.79	46.7	5.82	14.1	33.39	PREDICTED: histidinol dehydrogenase, chloroplastic-like [Nicotiana sylvestris]	PREDICTED: Coffea arabica pentatricopeptide repeat-containing protein At4g21300-like (LOC113708190), mRNA	Histidinol dehydrogenase, chloroplastic OS=Arabidopsis thaliana OX=3702 GN=HISN8 PE=2 SV=1	Histidinol dehydrogenase
Cluster-4032.21855	0.950291	14.19	18.7	26.22	13.54	15.19	26.41	protein disulfide isomerase-like 2-3 [Coffea eugenioides]	PREDICTED: Coffea arabica protein disulfide isomerase-like 2-3 (LOC113690771), mRNA	Protein disulfide isomerase-like 2-3 OS=Oryza sativa subsp. japonica OX=39947 GN=PDIL2-3 PE=2 SV=1	Redoxin//Thioredoxin
Cluster-4032.18196	0.950242	12.12	16.28	30.33	12.71	17.79	25.78	hypothetical protein GW17_00001654 [Ensete ventricosum]	PREDICTED: Olea europaea var. sylvestris ubiquitin-conjugating enzyme E2 5B-like (LOC111395483), transcript variant X2, mRNA	Ubiquitin-conjugating enzyme E2 11 OS=Arabidopsis thaliana OX=3702 GN=UBC11 PE=1 SV=2	RWD domain
Cluster-4032.11588	0.950193	3.33	13.38	89.67	4.16	26.23	118.07	Alpha tubulin [Handroanthus impetiginosus]	Sesamum indicum tubulin alpha chain-like (LOC105167662), mRNA &amp;&amp; JQ658356.1 Sesamum indicum alpha-tubulin mRNA, complete cds	Tubulin alpha chain OS=Prunus dulcis OX=3755 GN=TUBA PE=2 SV=1	Tubulin/FtsZ family, GTPase domain
Cluster-4032.2745	0.950141	0.32	0.85	344.64	0.62	1.07	510.94	12-oxophytodienoate reductase 2 [Triticum urartu]	PREDICTED: Theobroma cacao putative 12-oxophytodienoate reductase 11 (LOC18607117), mRNA	Putative 12-oxophytodienoate reductase 11 OS=Oryza sativa subsp. japonica OX=39947 GN=OPR11 PE=2 SV=1	NADH:flavin oxidoreductase / NADH oxidase family
Cluster-4032.2762	0.950063	0.12	0.77	156.51	0.12	0.76	232.08	ethylene-responsive transcription factor RAP2-3 isoform X1 [Coffea eugenioides]	PREDICTED: Coffea eugenioides ethylene-responsive transcription factor RAP2-3 (LOC113764824), transcript variant X2, mRNA	Ethylene-responsive transcription factor RAP2-3 OS=Arabidopsis thaliana OX=3702 GN=RAP2-3 PE=1 SV=2	--
Cluster-4032.16682	0.949842	22.02	28.19	99.27	19.2	23.12	61.08	ethylene-responsive transcription factor RAP2-12-like isoform X1 [Sesamum indicum]	PREDICTED: Camellia sinensis ethylene-responsive transcription factor RAP2-12-like (LOC114267430), mRNA	Ethylene-responsive transcription factor RAP2-12 OS=Arabidopsis thaliana OX=3702 GN=RAP2-12 PE=1 SV=1	--
Cluster-4032.10468	0.949782	40.37	63.8	100.25	46.48	48.04	109.49	hypothetical protein Ahy_A07g033487 [Arachis hypogaea]	PREDICTED: Coffea eugenioides 14-3-3-like protein 16R (LOC113777508), mRNA	14-3-3-like protein 16R OS=Solanum tuberosum OX=4113 PE=2 SV=1	Tetratricopeptide repeat
Cluster-4032.18287	0.949724	18.42	19.17	34.4	17.93	17.4	26.26	calcium-dependent protein kinase 1-like [Solanum pennellii]	PREDICTED: Ipomoea nil calcium-dependent protein kinase 1-like (LOC109186387), mRNA	Calcium-dependent protein kinase 1 OS=Arabidopsis thaliana OX=3702 GN=CPK1 PE=1 SV=1	Protein tyrosine and serine/threonine kinase//Cytoskeletal-regulatory complex EF hand//EF hand//EF hand//Protein kinase domain//EF-hand domain//Secreted protein acidic and rich in cysteine Ca binding region//Glutaminyl-tRNA synthetase, non-specific RNA binding region part 1//EF-hand domain pair
Cluster-4032.8676	0.949664	1.7	9.85	28.3	1.98	10.33	28.02	uncharacterized protein LOC113738241 [Coffea arabica]	PREDICTED: Coffea eugenioides uncharacterized LOC113765229 (LOC113765229), mRNA	Uncharacterized protein C24B11.05 OS=Schizosaccharomyces pombe (strain 972 / ATCC 24843) OX=284812 GN=SPAC24B11.05 PE=3 SV=1	Acid Phosphatase
Cluster-4032.24810	0.94949	2.48	4.48	21.84	5.81	10.45	20.93	uncharacterized protein LOC113783611 isoform X1 [Coffea eugenioides]	--	--	--
Cluster-4032.21428	0.949403	8.11	5.3	23.24	8.25	5.47	30.33	myosin-17-like [Coffea arabica]	PREDICTED: Coffea eugenioides myosin-17-like (LOC113773302), mRNA	Myosin-17 OS=Arabidopsis thaliana OX=3702 GN=XI-K PE=1 SV=2	V-type ATPase 116kDa subunit family
Cluster-4032.12824	0.949311	23.16	30.83	41.83	24.97	24.19	40.93	ras-related protein RABE1c isoform X2 [Phalaenopsis equestris]	PREDICTED: Coffea arabica ras-related protein RABE1c-like (LOC113697127), mRNA	Ras-related protein RABE1c OS=Arabidopsis thaliana OX=3702 GN=RABE1C PE=1 SV=1	Septin//RsgA GTPase//ADP-ribosylation factor family//Seed dormancy control//MCM P-loop domain//AAA domain (dynein-related subfamily)//Ras family//50S ribosome-binding GTPase//Gtr1/RagA G protein conserved region
Cluster-4032.27124	0.949298	27.77	25.71	60.73	19.63	20.51	76.61	serine hydroxymethyltransferase 4 [Olea europaea var. sylvestris]	PREDICTED: Coffea arabica serine hydroxymethyltransferase 4 (LOC113736375), mRNA	Serine hydroxymethyltransferase 4 OS=Arabidopsis thaliana OX=3702 GN=SHM4 PE=1 SV=1	Beta-eliminating lyase//Aminotransferase class I and II//Cystatin domain
Cluster-4032.24243	0.949114	50.37	56.23	68.47	55.69	56.63	68.95	eukaryotic translation initiation factor 3 subunit K [Camellia sinensis]	PREDICTED: Coffea eugenioides eukaryotic translation initiation factor 3 subunit K (LOC113774712), mRNA	Eukaryotic translation initiation factor 3 subunit K OS=Oryza sativa subsp. japonica OX=39947 GN=TIF3K1 PE=2 SV=1	--
Cluster-4032.26392	0.948874	2.88	22.21	74.48	2.19	18.95	94.02	pleiotropic drug resistance protein 1-like [Coffea arabica]	PREDICTED: Coffea arabica pleiotropic drug resistance protein 1-like (LOC113703681), mRNA	Pleiotropic drug resistance protein 1 OS=Petunia axillaris OX=33119 GN=PDR1 PE=2 SV=1	AAA domain, putative AbiEii toxin, Type IV TA system//S-adenosylmethionine decarboxylase//RsgA GTPase//NTPase//Centromere protein B dimerisation domain//ABC transporter//ABC-2 type transporter
Cluster-4032.30379	0.948847	1.23	2.43	25.51	1.1	2.18	37.18	uncharacterized protein LOC113696713 [Coffea arabica]	PREDICTED: Gossypium arboreum chaperone protein dnaJ 1, mitochondrial (LOC108484007), transcript variant X3, mRNA	--	--
Cluster-4032.28863	0.948411	10.69	10.77	41.83	3.2	4.56	26.6	hypothetical protein DVH24_018088 [Malus domestica]	--	Disease resistance protein RGA2 OS=Solanum bulbocastanum OX=147425 GN=RGA2 PE=1 SV=1	--
Cluster-4032.15879	0.948311	18.34	20.66	28.19	20.86	19.02	24.91	Serine/threonine protein kinase [Trema orientale]	PREDICTED: Coffea eugenioides casein kinase 1-like protein 10 (LOC113757621), mRNA	Casein kinase 1 OS=Oryza sativa subsp. japonica OX=39947 GN=CKI1 PE=1 SV=1	Biofilm development protein YmgB/AriR//Protein kinase domain//Lactococcin-like family//Protein tyrosine and serine/threonine kinase//Lipopolysaccharide assembly protein A domain
Cluster-4032.18101	0.948248	27.12	30.5	43.62	31.38	29.04	49.19	ATP synthase subunit O, mitochondrial [Camellia sinensis]	PREDICTED: Camellia sinensis ATP synthase subunit O, mitochondrial (LOC114299745), mRNA	ATP synthase subunit O, mitochondrial OS=Ipomoea batatas OX=4120 PE=1 SV=1	hAT family C-terminal dimerisation region//ATP synthase delta (OSCP) subunit
Cluster-4032.27453	0.948202	5.07	13.62	35.22	3.58	7.53	44.68	14-3-3-like protein B [Coffea arabica]	PREDICTED: Coffea arabica 14-3-3-like protein B (LOC113726624), mRNA	14-3-3-like protein C OS=Nicotiana tabacum OX=4097 PE=1 SV=1	Protein of unknown function (DUF2890)
Cluster-4032.6566	0.948163	3.06	3.14	50.95	3.16	3.55	26.14	anthranilate synthase alpha-subunit 2 [Mitragyna speciosa]	Catharanthus roseus mRNA for anthranilate synthase alpha subunit (asa gene)	Anthranilate synthase alpha subunit 2, chloroplastic OS=Arabidopsis thaliana OX=3702 GN=ASA2 PE=2 SV=1	Adipogenin//Anthranilate synthase component I, N terminal region
Cluster-4032.21257	0.947985	3.67	2.07	48.71	2.53	5.61	25.48	PREDICTED: disease resistance protein RPM1-like [Erythranthe guttata]	--	--	Musculoskeletal, temporally activated-embryonic nuclear protein 1//Leucine rich repeat
Cluster-4032.15936	0.947943	18.77	20.84	25.13	19.33	21.03	24.9	unnamed protein product [Coffea canephora]	PREDICTED: Coffea arabica histone deacetylase 15-like (LOC113740140), misc_RNA	Histone deacetylase 15 OS=Arabidopsis thaliana OX=3702 GN=HDA15 PE=2 SV=2	Cytochrome c oxidase assembly protein COX16
Cluster-4032.9241	0.947881	9.61	7.09	38.25	7.62	5.33	22.75	Vacuolar ATP synthase catalytic subunit-related / V-ATPase-related / vacuolar proton pump-related [Theobroma cacao]	Ipomoea triloba cultivar NCNSP0323 chromosome 8	--	--
Cluster-4032.20886	0.947799	10.78	15.91	26.09	10.77	14.59	28.56	beta-glucosidase 18-like [Coffea arabica]	PREDICTED: Coffea arabica beta-glucosidase 18-like (LOC113689008), transcript variant X2, misc_RNA	Beta-glucosidase 18 OS=Oryza sativa subsp. japonica OX=39947 GN=BGLU18 PE=3 SV=2	Glycosyl hydrolase family 1
Cluster-4032.8923	0.947718	0.39	8.4	47.16	0.43	18.76	48.13	low-temperature-induced 65 kDa protein-like [Coffea arabica]	PREDICTED: Erythranthe guttatus low-temperature-induced 65 kDa protein-like (LOC105971609), mRNA	Low-temperature-induced 65 kDa protein OS=Arabidopsis thaliana OX=3702 GN=LTI65 PE=2 SV=2	Multidrug efflux pump-associated protein AcrZ//Class II vitamin B12-dependent ribonucleotide reductase
Cluster-4032.28586	0.947614	3.95	5.9	22.7	3.9	11.34	24.08	unnamed protein product [Coffea canephora]	PREDICTED: Coffea arabica xyloglucan galactosyltransferase XLT2-like (LOC113725107), partial mRNA	Xyloglucan galactosyltransferase XLT2 OS=Arabidopsis thaliana OX=3702 GN=XLT2 PE=1 SV=1	--
Cluster-4032.16985	0.947457	11.66	8.9	35.25	13.24	13.04	46.14	hypothetical protein COLO4_24299 [Corchorus olitorius]	PREDICTED: Coffea eugenioides UDP-arabinopyranose mutase 3 (LOC113767718), mRNA	UDP-arabinopyranose mutase 1 OS=Oryza sativa subsp. japonica OX=39947 GN=UAM1 PE=1 SV=1	Levansucrase/Invertase
Cluster-4032.13178	0.947399	9.04	5.83	46.42	17.4	10.21	60.36	putative late blight resistance protein homolog R1A-3 [Coffea arabica]	--	Putative late blight resistance protein homolog R1C-3 OS=Solanum demissum OX=50514 GN=R1C-3 PE=3 SV=1	--
Cluster-4032.16450 (SnvGS)	0.947391	102.17	87.92	435.73	188.13	164.34	536.04	geissoschizine synthase [Catharanthus roseus]	Catharanthus roseus CrADH13 mRNA, complete cds	Geissoschizine synthase OS=Catharanthus roseus OX=4058 GN=GS PE=1 SV=1	Zinc-binding dehydrogenase//NAD binding domain of 6-phosphogluconate dehydrogenase//Alcohol dehydrogenase GroES-like domain//TrkA-N domain//Saccharopine dehydrogenase NADP binding domain//D-isomer specific 2-hydroxyacid dehydrogenase, NAD binding domain
Cluster-4032.30355	0.947347	0	0	43.89	0	0.02	20.95	calcium homeostasis endoplasmic reticulum protein-like [Coffea arabica]	--	--	--
Cluster-4032.17151	0.947251	2.2	16.38	37.87	1.41	5.92	36.23	unnamed protein product [Coffea canephora]	--	Enoyl-CoA delta isomerase 2, peroxisomal OS=Arabidopsis thaliana OX=3702 GN=ECI2 PE=1 SV=1	Enoyl-CoA hydratase/isomerase//Enoyl-CoA hydratase/isomerase
Cluster-4032.21727	0.947226	8.96	10.12	20.26	11.42	10.57	24.73	GDP-fucose transporter 1 [Coffea eugenioides]	PREDICTED: Coffea arabica GDP-fucose transporter 1-like (LOC113694202), mRNA	GDP-fucose transporter 1 OS=Arabidopsis thaliana OX=3702 GN=GFT1 PE=1 SV=1	EamA-like transporter family//MerR HTH family regulatory protein//Wax ester synthase-like Acyl-CoA acyltransferase domain
Cluster-4032.19832	0.947038	1.89	7.39	35.96	1.41	6.17	20.91	probable LRR receptor-like serine/threonine-protein kinase At1g06840 [Coffea eugenioides]	PREDICTED: Camellia sinensis probable LRR receptor-like serine/threonine-protein kinase At1g06840 (LOC114279384), transcript variant X4, mRNA	Probable LRR receptor-like serine/threonine-protein kinase At1g06840 OS=Arabidopsis thaliana OX=3702 GN=At1g06840 PE=1 SV=2	Protein tyrosine and serine/threonine kinase//Leucine Rich Repeat//Protein kinase domain//Leucine rich repeat//Putative DNA-binding protein N-terminus//Thiamine transporter protein (Thia_YuaJ)//lef-2//Leucine Rich repeat
Cluster-4032.14041	0.947035	86.42	78	203.33	65.88	64.97	140.02	unnamed protein product [Coffea canephora]	--	Putative disease resistance protein RGA3 OS=Solanum bulbocastanum OX=147425 GN=RGA3 PE=2 SV=2	Leucine rich repeat
Cluster-4032.30401	0.947009	0.28	0.47	57.01	0	0.12	27.26	transcription factor RAX2 [Coffea arabica]	Ipomoea trifida cultivar NCNSP0306 chromosome 15	Transcription factor MYB36 OS=Arabidopsis thaliana OX=3702 GN=MYB36 PE=1 SV=1	--
Cluster-4032.14426	0.946459	4.21	9.39	36.25	8.02	8.91	22.26	histidinol dehydrogenase, chloroplastic isoform X2 [Populus trichocarpa]	--	--	--
Cluster-4032.10398	0.946346	12.8	17.27	39.79	16.22	22.84	46.01	unnamed protein product [Coffea canephora]	Ipomoea triloba cultivar NCNSP0323 chromosome 1	Probable WRKY transcription factor 7 OS=Arabidopsis thaliana OX=3702 GN=WRKY7 PE=2 SV=1	WRKY DNA -binding domain
Cluster-4032.21508	0.946242	1.79	1.56	30.17	0.2	6.89	42.59	unnamed protein product [Coffea canephora]	Morinda citrifolia mRNA for 3-deoxy-D-arabino-heptulosonate 7-phosphate synthase, DS1	Phospho-2-dehydro-3-deoxyheptonate aldolase 1, chloroplastic OS=Solanum tuberosum OX=4113 GN=SHKA PE=1 SV=2	Class-II DAHP synthetase family
Cluster-4032.16029	0.946223	23.98	28.55	37.64	26.37	25.41	41.63	proton pump-interactor 1-like isoform X1 [Coffea eugenioides]	PREDICTED: Camellia sinensis proton pump-interactor 1 (LOC114299655), transcript variant X2, mRNA	Proton pump-interactor 1 OS=Arabidopsis thaliana OX=3702 GN=PPI1 PE=1 SV=2	--
Cluster-4032.14281	0.945341	24.81	19.33	125.2	34.02	27.47	75.06	putative disease resistance RPP13-like protein 1 [Coffea eugenioides]	--	--	--
Cluster-4032.16775	0.945299	3.37	9.54	47.2	0.96	5.47	26.43	protein trichome birefringence-like 36 [Coffea arabica]	PREDICTED: Coffea eugenioides protein trichome birefringence-like 36 (LOC113782946), mRNA	Protein trichome birefringence-like 36 OS=Arabidopsis thaliana OX=3702 GN=TBL36 PE=2 SV=1	--
Cluster-4032.9493	0.945194	20.7	9.22	131.92	12.81	11.7	70.42	NB-ARC domain, LRR domain containing protein [Trema orientale]	--	--	--

## Sheet: Fig. 2b. p450
Co-expression analysis of p450s in S. nux-vomicawith SnvGO
co-expressed gene - gene with co-expression correlation coefficient greater than 0.95 (r ≥ 0.95).
Candidate gens for geissoschizine biosynthesis are marked in red
Genes tested in this study are maked in blue
		expression in tissues (FPKM)						annotation
coexpressed gene	Correlation value (r)	leaf1	stem1	root1	leaf2	stem2	root2	NR Description	NT Description	Swissprot Description	PFAM description
Cluster-4032.29856 (SnvGO)	1	0	2.93	691.33	0	0.02	603.47	RecName: Full=Sarpagan bridge enzyme; Short=RsSBE; AltName: Full=Cytochrome P450 71AY4	--	Sarpagan bridge enzyme OS=Rauvolfia serpentina OX=4060 GN=CYP71AY4 PE=1 SV=1	Carbohydrate-binding family 9//Cytochrome P450
Cluster-4032.29872 (SnvIO2)	0.99999	0	0.44	156.48	0.12	0.09	136.03	CYP76A26-like protein [Tabernaemontana elegans]	Amsonia hubrichtii CYP76A26-like protein mRNA, complete cds	Iridoid oxidase OS=Catharanthus roseus OX=4058 GN=IO PE=1 SV=1	Cytochrome P450
Cluster-4032.31084 (SnvIO1)	0.99911	0	0.03	48.72	0	0.09	39.66	CYP76A26-like protein [Tabernaemontana elegans]	Tabernaemontana elegans CYP76A26-like protein mRNA, complete cds	Iridoid oxidase OS=Catharanthus roseus OX=4058 GN=IO PE=1 SV=1	Cytochrome P450
Cluster-4032.2803 (SnvSLS)	0.9983	1.02	27.98	420.16	0.54	10.84	389.32	secologanin synthase-like protein [Amsonia hubrichtii]	Rauvolfia serpentina secologanin synthase-like protein mRNA, complete cds	Secologanin synthase OS=Catharanthus roseus OX=4058 GN=SLS PE=1 SV=1	Cytochrome P450
Cluster-4032.4576 (SnvG10H2)	0.994817	1.11	8.33	68.3	0.47	7.06	63.57	geraniol 10-hydroxylase-like protein [Rauvolfia serpentina]	Amsonia hubrichtii geraniol 10-hydroxylase-like protein mRNA, complete cds	Geraniol 8-hydroxylase OS=Catharanthus roseus OX=4058 GN=CYP76B6 PE=1 SV=1	Cytochrome P450
Cluster-4032.1445 (SnvCYP1)	0.992	0	0	30.11	0	0.02	32.24	putative cytochrome P450 [Rosa chinensis]	PREDICTED: Coffea eugenioides cytochrome P450 CYP749A22-like (LOC113752624), mRNA	Cytochrome P450 CYP749A22 OS=Panax ginseng OX=4054 PE=2 SV=1	Cytochrome P450
Cluster-4032.4577 (SnvG10H1)	0.989685	0.17	3.25	27.78	0.28	1.34	20.37	geraniol 10-hydroxylase-like protein [Tabernaemontana elegans]	Tabernaemontana elegans geraniol 10-hydroxylase-like protein mRNA, complete cds	Geraniol 8-hydroxylase OS=Catharanthus roseus OX=4058 GN=CYP76B6 PE=1 SV=1	Cytochrome P450
Cluster-4032.6332 (SnvNO)	0.98776	0.9	1.87	174.78	1.93	0.27	117.09	cytochrome P450 71A2-like [Coffea arabica]	--	Cytochrome P450 71A2 OS=Solanum melongena OX=4111 GN=CYP71A2 PE=2 SV=1	Cytochrome P450
Cluster-4032.7497 (SnvCYP2)	0.985893	12.96	4.98	48.09	11.26	4.96	44.62	cytochrome P450 CYP72A219-like [Coffea arabica]	PREDICTED: Ipomoea nil cytochrome P450 CYP72A219-like (LOC109155886), mRNA	Cytochrome P450 CYP72A219 OS=Panax ginseng OX=4054 PE=2 SV=1	Cytochrome P450
Cluster-4032.4998 (SnvCYP3)	0.98536	0	11.39	83.3	0	5.97	59.95	cytochrome P450 71A2-like [Coffea arabica]	--	Tabersonine/lochnericine 19-hydroxylase OS=Catharanthus roseus OX=4058 GN=T19H PE=1 SV=1	Cytochrome P450
Cluster-4032.21454 (SnvCYP4)	0.983439	7.4	11.82	38.69	7.65	2.83	34.91	cytochrome P450 CYP82D47-like isoform X2 [Olea europaea var. sylvestris]	--	Cytochrome P450 82A3 OS=Glycine max OX=3847 GN=CYP82A3 PE=2 SV=1	Cytochrome P450
Cluster-4032.22469 (Snv7DLH)	0.980599	7.49	16.31	47.32	6.54	7.42	40.35	7-deoxyloganic acid 7-hydroxylase-like protein [Cinchona calisaya]	Nothapodytes nimmoniana secologanin synthase (CYP72) mRNA, complete cds	7-deoxyloganic acid hydroxylase OS=Catharanthus roseus OX=4058 GN=7DLH PE=1 SV=1	Replication protein//Cytochrome P450//Mur ligase middle domain//Methylamine dehydrogenase heavy chain (MADH)//Drosophila accessory gland-specific peptide 26Ab (Acp26Ab)//Helix-turn-helix DNA-binding domain of SPT6//GPI biosynthesis protein family Pig-F
Cluster-4032.30625 (partial length)	0.962936	1.6	0.49	29.18	1.09	0.4	39.64	cytochrome P450 81D1-like [Coffea arabica]	--	Cytochrome P450 81Q32 OS=Catharanthus roseus OX=4058 GN=CYP81Q32 PE=2 SV=1	Cytochrome P450//Protein of unknown function (DUF3767)//Ellis van Creveld protein 2 like protein

## Sheet: Fig. 2b. α β hydrolase
Co-expression analysis of α/β hydrolases in S. nux-vomicawith SnvGO
co-expressed gene - gene with co-expression correlation coefficient greater than 0.95 (r ≥ 0.95).
Genes tested in this study are maked in blue
		expression in tissues (FPKM)						annotation
coexpressed gene	Correlation value (r)	leaf1	stem1	root1	leaf2	stem2	root2	NR Description	NT Description	Swissprot Description	PFAM description
Cluster-4032.2781 (SnvNS1)	1	0	2.1	628.47	0.02	0.11	548.01	polyneuridine-aldehyde esterase-like [Coffea eugenioides]	PREDICTED: Coffea eugenioides polyneuridine-aldehyde esterase-like (LOC113771583), mRNA	Polyneuridine-aldehyde esterase OS=Rauvolfia serpentina OX=4060 GN=PNAE PE=1 SV=1	Thioesterase domain//PGAP1-like protein//TraY domain//Serine carboxypeptidase S28//Platelet-activating factor acetylhydrolase, isoform II//Prolyl oligopeptidase family//Serine hydrolase
Cluster-4032.2679 (SnvABH1)	0.999253	0	0.19	239.43	0	0.19	196.02	protein S [Catharanthus roseus]	--	Salicylic acid-binding protein 2 OS=Nicotiana tabacum OX=4097 GN=SABP2 PE=1 SV=1	Thioesterase domain//PGAP1-like protein//Phospholipase/Carboxylesterase//Domain of unknown function (DUF1729)
Cluster-4032.1671 (SnvABH2)	0.997507	4	2.2	30.16	2.03	4.24	26.6	salicylic acid-binding protein 2-like [Coffea eugenioides]	--	Esterase PIR7B OS=Oryza sativa subsp. indica OX=39946 GN=PIR7B PE=3 SV=2	Prolyl oligopeptidase family//Palmitoyl protein thioesterase//Lecithin:cholesterol acyltransferase//PGAP1-like protein
Cluster-4032.2828 (SnvABH3)	0.996968	0.58	0	28.51	0.19	0.06	21.96	carboxylesterase 1-like [Coffea arabica]	--	Carboxylesterase 1 OS=Actinidia eriantha OX=165200 GN=CXE1 PE=1 SV=1	Prolyl oligopeptidase family//alpha/beta hydrolase fold
Cluster-4032.2064 (SnvNS2)	0.994572	0.03	0.05	33.94	0.04	0.14	35.13	polyneuridine-aldehyde esterase-like [Coffea eugenioides]	PREDICTED: Coffea eugenioides polyneuridine-aldehyde esterase-like (LOC113772228), mRNA	Polyneuridine-aldehyde esterase OS=Rauvolfia serpentina OX=4060 GN=PNAE PE=1 SV=1	Prolyl oligopeptidase family//Serine carboxypeptidase S28//Thioesterase domain//PGAP1-like protein
Cluster-4032.2310	0.990333	0.07	0.08	31.63	0.03	0.5	34.63	salicylic acid-binding protein 2 [Sesamum indicum]	PREDICTED: Vigna unguiculata salicylic acid-binding protein 2-like (LOC114179766), mRNA	Polyneuridine-aldehyde esterase OS=Rauvolfia serpentina OX=4060 GN=PNAE PE=1 SV=1	Prolyl oligopeptidase family//Serine hydrolase//Thioesterase domain//Cutinase//PGAP1-like protein//Serine carboxypeptidase S28
Cluster-4032.30702	0.983751	0.08	0.25	27.58	0.12	0.52	32.31	methylesterase 10-like [Camellia sinensis]	--	Polyneuridine-aldehyde esterase OS=Rauvolfia serpentina OX=4060 GN=PNAE PE=1 SV=1	Procyclic acidic repetitive protein (PARP)//Serine carboxypeptidase S28//Lecithin:cholesterol acyltransferase//Dienelactone hydrolase family//PGAP1-like protein//Thioesterase domain//Phospholipase/Carboxylesterase//Prolyl oligopeptidase family//Mu B transposition protein, C terminal//Serine hydrolase//Lipase (class 3)
Cluster-4032.1428	0.981947	0	0	31.08	0	0.03	37.07	salicylic acid-binding protein 2-like [Coffea eugenioides]	--	Salicylic acid-binding protein 2 OS=Nicotiana tabacum OX=4097 GN=SABP2 PE=1 SV=1	PGAP1-like protein//Serine hydrolase//Lecithin:cholesterol acyltransferase
Cluster-4032.30207	0.956631	0.55	8.55	25.57	0.08	1.97	30.02	PREDICTED: salicylic acid-binding protein 2-like [Ipomoea nil]	--	Methylesterase 2 OS=Arabidopsis thaliana OX=3702 GN=MES2 PE=1 SV=1	PGAP1-like protein

## Sheet: Fig. 2b. MDR
Co-expression analysis of medium-chain dehydrogenase/reductases (MDR) in S. nux-vomica with SnvGO
co-expressed gene - gene with co-expression correlation coefficient greater than 0.95 (r ≥ 0.95).
Candidate gens for geissoschizine biosynthesis are marked in red
Genes tested in this study are maked in blue
		expression in tissues (FPKM)						annotation
coexpressed gene	Correlation value (r)	leaf1	stem1	root1	leaf2	stem2	root2	NR Description	NT Description	Swissprot Description	PFAM description
Cluster-4032.2550 (SnvMDR1)	0.9971	0.03	0.37	162.77	0	0.03	125.07	alcohol dehydrogenase class-3-like [Coffea eugenioides]	PREDICTED: Coffea eugenioides alcohol dehydrogenase class-3-like (LOC113779788), mRNA	8-hydroxygeraniol oxidoreductase OS=Catharanthus roseus OX=4058 GN=8HGO PE=1 SV=1	D-isomer specific 2-hydroxyacid dehydrogenase, NAD binding domain//TrkA-N domain//Zinc-binding dehydrogenase//Alcohol dehydrogenase GroES-like domain
Cluster-4032.5004 (SnvWS)	0.993635	0.17	5.49	79.44	0.09	7.58	79.81	tetrahydroalstonine synthase isoform 1 [Rauvolfia tetraphylla]	Nicotiana tabacum cultivar Samsun sinapyl alcohol dehydrogenase-like 5 (SAD-L5) mRNA, complete cds	8-hydroxygeraniol dehydrogenase OS=Catharanthus roseus OX=4058 GN=10HGO PE=1 SV=1	Oxidoreductase family, NAD-binding Rossmann fold//3-hydroxyacyl-CoA dehydrogenase, NAD binding domain//Saccharopine dehydrogenase NADP binding domain//Glyceraldehyde 3-phosphate dehydrogenase, NAD binding domain//Alcohol dehydrogenase GroES-like domain//Zinc-binding dehydrogenase//D-isomer specific 2-hydroxyacid dehydrogenase, NAD binding domain//TrkA-N domain
Cluster-4032.30172 (SnvMDR2)	0.993777	0.21	0.07	117.1	0.16	0.11	84.68	alcohol dehydrogenase 1 [Catharanthus roseus]	PREDICTED: Coffea arabica (+)-neomenthol dehydrogenase-like (LOC113733143), mRNA	Salutaridine reductase OS=Papaver somniferum OX=3469 GN=SALR PE=1 SV=1	--
Cluster-4032.16417 (SnvMDR3)	0.989189	118.31	99.18	332.78	105.63	98.66	264.79	cinnamyl alcohol dehydrogenase [Neolamarckia cadamba]	Neolamarckia cadamba cinnamyl alcohol dehydrogenase (CAD) mRNA, complete cds	Alcohol dehydrogenase 9 OS=Catharanthus roseus OX=4058 GN=ADH9 PE=2 SV=1	D-isomer specific 2-hydroxyacid dehydrogenase, NAD binding domain//Zinc-binding dehydrogenase//Alcohol dehydrogenase GroES-like domain
Cluster-4032.16450 (SnvGS)	0.947391	102.17	87.92	435.73	188.13	164.34	536.04	geissoschizine synthase [Catharanthus roseus]	Catharanthus roseus CrADH13 mRNA, complete cds	Geissoschizine synthase OS=Catharanthus roseus OX=4058 GN=GS PE=1 SV=1	Zinc-binding dehydrogenase//NAD binding domain of 6-phosphogluconate dehydrogenase//Alcohol dehydrogenase GroES-like domain//TrkA-N domain//Saccharopine dehydrogenase NADP binding domain//D-isomer specific 2-hydroxyacid dehydrogenase, NAD binding domain

## Sheet: Fig. 2b. SnvAT
Fig. 2b. Co-expression analysis of SnvAT in S. nux-vomica with upstream genes.
Gene that founctionally charactized in this study is maked in blue
	correlation coefficient with baits used in the analysis					expression in tissues (FPKM)						annotation
coexpressed gene	Cluster-4032.29856 (SnvGO)	Cluster-4032.2064 (SnvNS1)	Cluster-4032.2781 (SnvNS2)	Cluster-4032.6332 (SnvNO)	Cluster-4032.5004 (SnvWS)	leaf1	stem1	root1	leaf2	stem2	root2	NR.Description	NT.Description	Swissprot.Description	PFAM.description
Cluster-4032.2753 (SnvAT)	0.999873	0.993987	0.999876	0.988286	0.994186	0	0.72	54.75	0.06	1.12	47.48	putative deacetylvindoline O-acetyltransferase [Rosa chinensis]	--	Tabersonine-19-hydroxy-O-acetyltransferase OS=Catharanthus roseus OX=4058 GN=TAT PE=1 SV=1	Transferase family//Rho termination factor, N-terminal domain//Retinoblastoma-associated protein A domain

## Sheet: Fig. 2d
Fig. 2d. Co-expression analysis in Strychnos sp.. SpGO, SpNS1, SpNS2, SpNO, SpWS were used as baits.
gene with co-expression correlation coefficient greater than 0.6 (r > 0.6).
Gene that founctionally charactized in this study is maked in blue
	correlation coefficient with baits used in the analysis					expression in tissues (FPKM)						annotation
coexpressed gene	cluster-52179.7447 (SpGO)	cluster-52179.39090 (SpNS1)	cluster-52179.39115 (SpNS2)	cluster-52179.39243 (SpNO)	cluster-52179.6963 (SpWS)	leaf1	stem1	root1	leaf2	stem2	root2	NR.Description	NT.Description	Swissprot.Description	PFAM.description
Cluster-52179.7447 (SpGO)	1	0.981001	0.997249	0.975047	0.987372	0	319.34	599.43	1.31	66.7	355.45	CYP71AY1 [Catharanthus roseus]	PREDICTED: Medicago truncatula cytochrome P450 71D11 (LOC11444853), mRNA	Alstonine synthase OS=Catharanthus roseus OX=4058 GN=CYP71AY1 PE=1 SV=1	Cytochrome P450
Cluster-52179.39115 (SpNS2)	0.997249	0.965115	1	0.956728	0.977424	0	46.2	84.93	0.27	11.82	45.04	polyneuridine-aldehyde esterase-like isoform X2 [Coffea arabica]	PREDICTED: Solanum lycopersicum salicylic acid-binding protein 2 (LOC101261578), transcript variant X2, mRNA	Polyneuridine-aldehyde esterase OS=Rauvolfia serpentina OX=4060 GN=PNAE PE=1 SV=1	Serine hydrolase//PGAP1-like protein//Serine carboxypeptidase S28//Methanol dehydrogenase beta subunit//Somatostatin/Cortistatin family//Prolyl oligopeptidase family//Thioesterase domain
Cluster-52179.39090 (SpNS1)	0.981001	1	0.965115	0.995343	0.982533	0.02	130.25	244.05	0.71	29.46	197.2	polyneuridine-aldehyde esterase-like [Coffea eugenioides]	PREDICTED: Coffea eugenioides polyneuridine-aldehyde esterase-like (LOC113772359), mRNA	Polyneuridine-aldehyde esterase OS=Rauvolfia serpentina OX=4060 GN=PNAE PE=1 SV=1	Prolyl oligopeptidase family//Thioesterase domain//Serine hydrolase//PGAP1-like protein
Cluster-52179.39243 (SpNO)	0.975047	0.995343	0.956728	1	0.974768	0	5.87	10.16	0	0.24	8.43	cytochrome P450 71A3-like [Coffea eugenioides]	--	Cytochrome P450 71A2 OS=Solanum melongena OX=4111 GN=CYP71A2 PE=2 SV=1	Cytochrome P450
Cluster-52179.6963 (SpWS)	0.987372	0.982533	0.977424	0.974768	1	0	30.1	78.17	0.17	4.12	48.6	PREDICTED: 8-hydroxygeraniol dehydrogenase-like isoform X1 [Ipomoea nil]	Nicotiana tabacum cultivar Samsun sinapyl alcohol dehydrogenase-like 5 (SAD-L5) mRNA, complete cds	8-hydroxygeraniol dehydrogenase OS=Catharanthus roseus OX=4058 GN=10HGO PE=1 SV=1	3-hydroxyacyl-CoA dehydrogenase, NAD binding domain//Alcohol dehydrogenase GroES-like domain//TrkA-N domain//Saccharopine dehydrogenase NADP binding domain//Zinc-binding dehydrogenase//D-isomer specific 2-hydroxyacid dehydrogenase, NAD binding domain//Glyceraldehyde 3-phosphate dehydrogenase, NAD binding domain//Oxidoreductase family, NAD-binding Rossmann fold
Cluster-52179.20238	0.726353	0.754332	0.680566	0.635079	0.64789	3.52	6.08	6.51	2.66	6	5	golgin subfamily A member 4 isoform X1 [Coffea eugenioides]	PREDICTED: Coffea eugenioides golgin subfamily A member 4 (LOC113779591), transcript variant X3, mRNA	Putative leucine-rich repeat-containing protein DDB_G0290503 OS=Dictyostelium discoideum OX=44689 GN=DDB_G0290503 PE=4 SV=1	Leucine-rich repeats of kinetochore protein Cenp-F/LEK1//Regulator of G protein signalling-like domain
Cluster-52179.7026	0.998478	0.992518	0.988521	0.981004	0.992813	0	485.28	964.93	3.01	113.35	611	hypothetical protein CRG98_016433 [Punica granatum]	Ziziphus jujuba glutathione S-transferase (GSTU1) mRNA, complete cds	Glutathione S-transferase U10 OS=Arabidopsis thaliana OX=3702 GN=GSTU10 PE=2 SV=1	Glutathione S-transferase, N-terminal domain//Glutathione S-transferase, N-terminal domain//Glutathione S-transferase, N-terminal domain
Cluster-52179.39116	0.997249	1	0.965115	0.956728	0.977424	0	46.2	84.93	0.27	11.82	45.04	polyneuridine-aldehyde esterase-like isoform X2 [Coffea arabica]	PREDICTED: Solanum lycopersicum salicylic acid-binding protein 2 (LOC101261578), transcript variant X2, mRNA	Polyneuridine-aldehyde esterase OS=Rauvolfia serpentina OX=4060 GN=PNAE PE=1 SV=1	Somatostatin/Cortistatin family//Prolyl oligopeptidase family//Thioesterase domain//Serine hydrolase//PGAP1-like protein//Methanol dehydrogenase beta subunit//Serine carboxypeptidase S28
Cluster-52179.6624	0.997059	0.99169	0.987455	0.984026	0.97971	0	67.11	112.15	0.32	14.16	74.38	unnamed protein product [Coffea canephora]	PREDICTED: Coffea eugenioides premnaspirodiene oxygenase-like (LOC113770516), mRNA	Premnaspirodiene oxygenase OS=Hyoscyamus muticus OX=35626 GN=CYP71D55 PE=1 SV=1	Cytochrome P450
Cluster-52179.7022	0.996745	0.993038	0.983431	0.970833	0.991345	0.13	13.23	27.39	0.18	4.5	16.81	putative ABC transporter B family member 8 [Coffea arabica]	PREDICTED: Olea europaea var. sylvestris putative ABC transporter B family member 8 (LOC111407877), transcript variant X3, mRNA	Putative ABC transporter B family member 8 OS=Arabidopsis thaliana OX=3702 GN=ABCB8 PE=5 SV=1	DEAD/DEAH box helicase//Zeta toxin//Phosphoribulokinase / Uridine kinase family//G-protein alpha subunit//AAA domain, putative AbiEii toxin, Type IV TA system//ABC transporter//RsgA GTPase//ABC transporter transmembrane region
Cluster-52179.7737	0.996311	0.995962	0.974999	0.961054	0.986192	0.12	17.36	34.84	1	6.56	20.24	probable (S)-N-methylcoclaurine 3'-hydroxylase isozyme 2 [Coffea arabica]	C.roseus P450CR11 mRNA for cytochrome P-450	Corytuberine synthase OS=Coptis japonica OX=3442 GN=CYP80G2 PE=1 SV=1	2Fe-2S iron-sulfur cluster binding domain//Cytochrome P450
Cluster-52179.40711	0.996229	0.993989	0.976633	0.965383	0.990955	0.02	4.14	8.53	0.56	1.37	5.01	WAT1-related protein [Actinidia chinensis var. chinensis]	PREDICTED: Pyrus x bretschneideri WAT1-related protein At1g43650 (LOC103958017), transcript variant X1, mRNA	WAT1-related protein At1g43650 OS=Arabidopsis thaliana OX=3702 GN=At1g43650 PE=2 SV=1	MerC mercury resistance protein//EamA-like transporter family//Sporulation factor SpoIIGA
Cluster-52179.16383	0.996205	0.988604	0.989218	0.98141	0.996523	9.64	215.94	451.76	9.77	53.91	291.36	CrADH14 [Catharanthus roseus]	PREDICTED: Solanum lycopersicum 8-hydroxygeraniol dehydrogenase (LOC101259903), mRNA	Geissoschizine synthase OS=Catharanthus roseus OX=4058 GN=GS PE=1 SV=1	Saccharopine dehydrogenase NADP binding domain//NAD binding domain of 6-phosphogluconate dehydrogenase//Zinc-binding dehydrogenase//Hepcidin//D-isomer specific 2-hydroxyacid dehydrogenase, NAD binding domain//TrkA-N domain//Alcohol dehydrogenase GroES-like domain
Cluster-52179.6980	0.994857	0.984848	0.995356	0.991174	0.990713	0	118.74	225.18	0.81	22.25	156.9	tryptophan decarboxylase [Gelsemium sempervirens]	Gelsemium sempervirens tryptophan decarboxylase (TDC) mRNA, complete cds	Aromatic-L-amino-acid decarboxylase OS=Catharanthus roseus OX=4058 GN=TDC PE=1 SV=1	O-phosphoseryl-tRNA(Sec) selenium transferase, SepSecS//Beta-eliminating lyase//Pyridoxal-dependent decarboxylase conserved domain//Phosphofructokinase//Aminotransferase class I and II
Cluster-52179.33569	0.994837	0.985837	0.988643	0.986663	0.993175	2.06	29.89	56.47	5.27	6.15	37.82	MATE1 [Catharanthus roseus]	PREDICTED: Quercus suber protein DETOXIFICATION 40-like (LOC112024704), transcript variant X2, mRNA	Protein DETOXIFICATION 40 OS=Arabidopsis thaliana OX=3702 GN=DTX40 PE=1 SV=1	MatE
Cluster-52179.5748	0.994421	0.998953	0.959444	0.951537	0.967472	0	18.86	32.08	0.16	5.11	16.97	PREDICTED: transcription factor bHLH120 isoform X1 [Theobroma cacao]	--	Transcription factor bHLH120 OS=Arabidopsis thaliana OX=3702 GN=BHLH120 PE=2 SV=2	Synaptonemal complex central element protein 1//Helix-loop-helix DNA-binding domain
Cluster-52179.40779	0.994402	0.989635	0.978237	0.96833	0.997203	0.01	4.17	9.85	0.02	0.92	5.67	PREDICTED: cyanogenic beta-glucosidase-like [Cucumis melo]	PREDICTED: Arachis ipaensis beta-glucosidase 12 (LOC107613200), mRNA	Cyanogenic beta-glucosidase (Fragment) OS=Trifolium repens OX=3899 GN=LI PE=1 SV=1	Glycosyl hydrolase family 1
Cluster-52179.6382	0.993773	0.990023	0.983227	0.967768	0.988485	0.11	31.09	64.73	0.1	12.63	40.7	PREDICTED: non-specific lipid-transfer protein 1-like [Nicotiana tabacum]	--	Non-specific lipid-transfer protein Lac s 1 OS=Lactuca sativa OX=4236 GN=LSAT_1X82001 PE=1 SV=1	--
Cluster-52179.25313	0.993649	0.985693	0.993554	0.98427	0.985665	31.43	60.55	86.3	29.34	39.74	69.56	tetraspanin-8-like [Olea europaea var. sylvestris]	PREDICTED: Sorghum bicolor tetraspanin-8 (LOC8056001), mRNA	Tetraspanin-8 OS=Arabidopsis thaliana OX=3702 GN=TET8 PE=2 SV=1	SUR7/PalI family//PgaD-like protein//ABC-2 family transporter protein//Sorbitol phosphotransferase enzyme II N-terminus//N-acetylglucosaminyl transferase component (Gpi1)//Tetraspanin family
Cluster-52179.39821	0.993608	0.994547	0.969198	0.952911	0.985021	0.28	7.31	15.38	0.2	3.05	8.61	AT-hook motif nuclear-localized protein 23 [Vitis vinifera]	PREDICTED: Vitis vinifera AT-hook motif nuclear-localized protein 23 (LOC100262516), mRNA	AT-hook motif nuclear-localized protein 23 OS=Arabidopsis thaliana OX=3702 GN=AHL23 PE=1 SV=1	--
Cluster-52179.6864	0.993161	0.992444	0.976813	0.968377	0.966507	0	17.75	28.01	0.12	5.73	17.99	NAC domain-containing protein 92-like isoform X1 [Coffea arabica]	PREDICTED: Coffea arabica NAC domain-containing protein 92-like (LOC113703125), transcript variant X1, mRNA	NAC domain-containing protein 100 OS=Arabidopsis thaliana OX=3702 GN=NAC100 PE=2 SV=1	No apical meristem (NAM) protein
Cluster-52179.5408	0.992302	0.98232	0.990092	0.982977	0.998535	0	5.89	13.43	0.04	1.06	8.78	protein YLS3-like isoform X2 [Coffea arabica]	--	Protein YLS3 OS=Arabidopsis thaliana OX=3702 GN=YLS3 PE=2 SV=1	FtsX-like permease family
Cluster-52179.12862	0.991992	0.990688	0.976139	0.970701	0.963172	1.86	15.35	22.42	1.51	5.49	15.16	ABC transporter G family member 6-like [Coffea arabica]	PREDICTED: Coffea arabica ABC transporter G family member 6-like (LOC113730564), mRNA	ABC transporter G family member 1 OS=Arabidopsis thaliana OX=3702 GN=ABCG1 PE=2 SV=1	50S ribosome-binding GTPase//RsgA GTPase//ABC-2 type transporter//Zinc-finger associated domain (zf-AD)//RNA helicase//ABC transporter//AAA domain, putative AbiEii toxin, Type IV TA system
Cluster-52179.14493	0.991924	0.986081	0.979217	0.967815	0.998075	5.12	137.63	331.67	6.77	38.68	197.62	O-methyltransferase [Carthamus tinctorius]	--	Caffeic acid 3-O-methyltransferase OS=Capsicum chinense OX=80379 GN=COMT PE=2 SV=1	WW domain//O-methyltransferase domain
Cluster-52179.19897	0.990619	0.993623	0.960464	0.952882	0.964075	22.64	28.3	32.55	21.35	23.74	27.86	ketol-acid reductoisomerase chloroplastic [Prunus yedoensis var. nudiflora]	Catharanthus roseus putative ketol-acid reductoisomerase, complete cds	Ketol-acid reductoisomerase, chloroplastic OS=Arabidopsis thaliana OX=3702 GN=At3g58610 PE=1 SV=2	Acetohydroxy acid isomeroreductase, catalytic domain
Cluster-52179.10792	0.988481	0.976455	0.997791	0.993223	0.982108	0.54	5.29	8.79	0.91	1.78	6.86	nodulation receptor kinase-like [Coffea arabica]	PREDICTED: Coffea arabica nodulation receptor kinase-like (LOC113700399), mRNA	Nodulation receptor kinase OS=Pisum sativum OX=3888 GN=NORK PE=1 SV=1	Leucine Rich Repeat//Protein tyrosine and serine/threonine kinase//Leucine rich repeat//Protein kinase domain
Cluster-52179.34732	0.988377	0.986736	0.96497	0.969639	0.959396	6.42	35.3	48.76	9.22	10.19	32.4	protein DMP2-like [Coffea arabica]	--	Protein DMP2 OS=Arabidopsis thaliana OX=3702 GN=DMP2 PE=2 SV=1	--
Cluster-52179.14699	0.9883	0.988838	0.967874	0.947707	0.98195	11.72	32.01	55.5	13.41	22.1	37.11	uncharacterized protein At2g39920 isoform X1 [Coffea arabica]	--	Uncharacterized protein At2g39920 OS=Arabidopsis thaliana OX=3702 GN=At2g39920 PE=2 SV=2	--
Cluster-52179.6690	0.98764	0.985327	0.976668	0.956474	0.982199	0.02	9.1	19.35	0.09	4.69	12.13	ABC transporter G family member 6 [Coffea arabica]	PREDICTED: Coffea arabica ABC transporter G family member 6 (LOC113695807), mRNA	ABC transporter G family member 20 OS=Arabidopsis thaliana OX=3702 GN=ABCG20 PE=2 SV=1	ABC-2 type transporter//Exonuclease C-terminal//50S ribosome-binding GTPase//Phosphoribulokinase / Uridine kinase family//FtsK/SpoIIIE family//ABC transporter//RNA helicase//AAA domain, putative AbiEii toxin, Type IV TA system//Hormone-sensitive lipase (HSL) N-terminus//RsgA GTPase
Cluster-52179.6435	0.98755	0.982567	0.979831	0.961428	0.990713	0.1	9.08	21.37	0.13	4.24	13.42	protein LIGHT-DEPENDENT SHORT HYPOCOTYLS 10-like [Coffea arabica]	PREDICTED: Coffea arabica protein LIGHT-DEPENDENT SHORT HYPOCOTYLS 10-like (LOC113726164), mRNA	Protein LIGHT-DEPENDENT SHORT HYPOCOTYLS 10 OS=Arabidopsis thaliana OX=3702 GN=LSH10 PE=1 SV=1	YSIRK type signal peptide//Geminivirus AL2 protein
Cluster-52179.39365	0.987081	0.98676	0.961905	0.965997	0.953589	0.08	120.41	172.32	0.51	14.38	103.5	strictosidine synthase [Mitragyna speciosa]	Ophiorrhiza japonica strictosidine synthase mRNA, complete cds	Strictosidine synthase (Fragment) OS=Rauvolfia mannii OX=4062 GN=STR1 PE=3 SV=1	Arylesterase//Strictosidine synthase
Cluster-52179.34702	0.986488	0.983002	0.978061	0.970522	0.961832	2.96	11.74	17.13	1.08	5.14	12.41	unnamed protein product [Coffea canephora]	PREDICTED: Olea europaea var. sylvestris 7-deoxyloganetic acid glucosyltransferase-like (LOC111376443), mRNA	7-deoxyloganetic acid glucosyltransferase OS=Catharanthus roseus OX=4058 GN=UGT709C2 PE=1 SV=1	UDP-glucoronosyl and UDP-glucosyl transferase
Cluster-52179.31095	0.986386	0.974536	0.98989	0.980567	0.998412	4.72	54.96	129.51	3.62	15.27	88.85	hypothetical protein AQUCO_02500033v1 [Aquilegia coerulea]	--	Caffeic acid 3-O-methyltransferase (Fragment) OS=Eucalyptus globulus OX=34317 GN=COMT1 PE=3 SV=1	O-methyltransferase domain//Dimerisation domain//CUE domain
Cluster-52179.38953	0.986271	0.975044	0.987265	0.977819	0.999207	0.66	28.98	73.04	0.36	6.35	48.19	cytochrome P450 89A2-like [Coffea arabica]	PREDICTED: Prunus mume cytochrome P450 89A2-like (LOC103333201), mRNA	Cytochrome P450 89A2 OS=Arabidopsis thaliana OX=3702 GN=CYP89A2 PE=2 SV=2	Cytochrome P450
Cluster-52179.20316	0.985986	0.991937	0.952722	0.942058	0.95177	2.77	6.26	8.13	3.22	4.12	5.84	DNA gyrase subunit B, chloroplastic/mitochondrial-like [Cucurbita maxima]	PREDICTED: Camellia sinensis DNA gyrase subunit B, chloroplastic/mitochondrial (LOC114258936), transcript variant X1, mRNA	DNA gyrase subunit B, chloroplastic/mitochondrial OS=Nicotiana benthamiana OX=4100 GN=GYRB PE=2 SV=1	DNA gyrase B subunit, carboxyl terminus
Cluster-52179.8304	0.98395	0.973016	0.986595	0.977505	0.991581	0.49	8.41	17.23	2.74	3.19	12.24	AT-hook motif nuclear-localized protein 15 [Coffea eugenioides]	--	AT-hook motif nuclear-localized protein 15 OS=Arabidopsis thaliana OX=3702 GN=AHL15 PE=2 SV=1	--
Cluster-52179.40051	0.983442	0.981388	0.976922	0.957775	0.966156	0.05	8.39	14.7	0.41	4.45	10.07	unnamed protein product [Coffea canephora]	PREDICTED: Rosa chinensis protein LIGHT-DEPENDENT SHORT HYPOCOTYLS 10-like (LOC112201984), mRNA	Protein LIGHT-DEPENDENT SHORT HYPOCOTYLS 7 OS=Arabidopsis thaliana OX=3702 GN=LSH7 PE=1 SV=1	Fungal Zn(2)-Cys(6) binuclear cluster domain
Cluster-52179.34970	0.982568	0.974106	0.982153	0.979905	0.967764	3.79	11.27	15.38	5.89	6.1	12.4	--	--	--	--
Cluster-52179.5505	0.982268	0.968123	0.99319	0.983894	0.995697	0.02	15.61	37.7	0.13	3.77	27.18	unnamed protein product [Coffea canephora]	--	Methylesterase 10 OS=Arabidopsis thaliana OX=3702 GN=MES10 PE=2 SV=1	Thioesterase domain//Palmitoyl protein thioesterase//PGAP1-like protein//Prolyl oligopeptidase family//Lecithin:cholesterol acyltransferase//Phospholipase/Carboxylesterase//Serine hydrolase//Lipase (class 3)
Cluster-52179.6247	0.981619	0.985725	0.956288	0.947262	0.941747	0.19	6.65	9.38	0.16	2.46	5.84	protein PIN-LIKES 2-like [Coffea arabica]	PREDICTED: Ziziphus jujuba protein PIN-LIKES 2 (LOC107429384), mRNA	Protein PIN-LIKES 2 OS=Arabidopsis thaliana OX=3702 GN=PILS2 PE=2 SV=1	Membrane transport protein
Cluster-52179.39949	0.981544	0.972858	0.975322	0.962177	0.998127	0.06	3.53	10.23	0.01	0.94	6.19	unnamed protein product [Coffea canephora]	PREDICTED: Coffea arabica transcription factor bHLH18-like (LOC113729643), transcript variant X2, mRNA	Transcription factor bHLH18 OS=Arabidopsis thaliana OX=3702 GN=BHLH18 PE=1 SV=1	PyrBI operon leader peptide//DNA binding protein S1FA//Helix-loop-helix DNA-binding domain//TFIIE beta subunit core domain//Sugar efflux transporter for intercellular exchange
Cluster-52179.6167	0.980858	0.968389	0.991944	0.993461	0.963977	0	13.01	19.33	0.21	2.36	15.58	beta-glucosidase 18-like isoform X2 [Coffea arabica]	PREDICTED: Coffea eugenioides beta-glucosidase 18-like (LOC113782626), mRNA	Beta-glucosidase 16 OS=Oryza sativa subsp. japonica OX=39947 GN=BGLU16 PE=3 SV=2	Glycosyl hydrolase family 1
Cluster-52179.40809	0.9806	0.971952	0.978247	0.985362	0.954276	0.41	22.48	30.88	0.48	2.46	22.89	PREDICTED: probable S-adenosylmethionine-dependent methyltransferase At5g38100 [Prunus mume]	--	Loganic acid O-methyltransferase OS=Catharanthus roseus OX=4058 GN=LAMT PE=1 SV=1	SAM dependent carboxyl methyltransferase
Cluster-52179.20026	0.980455	0.974896	0.970916	0.970228	0.96129	7.14	18.3	24	10.69	10.44	18.98	Thioredoxin [Corchorus capsularis]	--	Thioredoxin-like protein CXXS1 OS=Arabidopsis thaliana OX=3702 GN=CXXS1 PE=2 SV=2	Thioredoxin//Iodothyronine deiodinase
Cluster-52179.6638	0.98042	0.977303	0.97797	0.960349	0.959921	0.31	4.45	7.22	0.23	2.37	5.23	--	PREDICTED: Camellia sinensis protein IQ-DOMAIN 1 (LOC114308865), transcript variant X2, mRNA	--	--
Cluster-52179.35774	0.980094	0.969924	0.988361	0.970511	0.986817	2.33	17.71	38.17	1.51	9.56	27.91	probable inactive purple acid phosphatase 1 isoform X2 [Hevea brasiliensis]	PREDICTED: Populus trichocarpa probable inactive purple acid phosphatase 1 (LOC7468149), transcript variant X3, mRNA	Probable inactive purple acid phosphatase 1 OS=Arabidopsis thaliana OX=3702 GN=PAP1 PE=2 SV=1	Purple acid Phosphatase, N-terminal domain//Calcineurin-like phosphoesterase
Cluster-52179.10668	0.979994	0.975782	0.973593	0.967794	0.954463	0.14	12.65	18.21	3.27	4.89	13.31	non-specific phospholipase C4-like [Olea europaea var. sylvestris]	PREDICTED: Coffea arabica non-specific phospholipase C4-like (LOC113723240), mRNA	Non-specific phospholipase C4 OS=Arabidopsis thaliana OX=3702 GN=NPC4 PE=1 SV=1	Copper amine oxidase, enzyme domain//Phosphoesterase family
Cluster-52179.16523	0.979464	0.981756	0.962189	0.943902	0.952731	8.38	34.91	50.77	12.85	22.6	36.12	alpha,alpha-trehalose-phosphate synthase [UDP-forming] 6-like [Coffea eugenioides]	PREDICTED: Coffea arabica alpha,alpha-trehalose-phosphate synthase [UDP-forming] 6-like (LOC113717709), mRNA	Alpha,alpha-trehalose-phosphate synthase [UDP-forming] 6 OS=Arabidopsis thaliana OX=3702 GN=TPS6 PE=1 SV=2	Trehalose-phosphatase//Glycosyltransferase family 20
Cluster-52179.40037	0.978727	0.965528	0.992965	0.99327	0.96289	0.43	4.98	7.24	0.4	1.33	6.04	uncharacterized protein LOC113783091 [Coffea eugenioides]	PREDICTED: Vigna unguiculata uncharacterized LOC114192132 (LOC114192132), mRNA	--	PLAC (protease and lacunin) domain
Cluster-52179.19216	0.977498	0.985881	0.943498	0.923105	0.94578	1.59	10.21	15.93	2.32	6.17	9.59	unnamed protein product [Coffea canephora]	PREDICTED: Coffea arabica ribosome-recycling factor (LOC113723092), mRNA	Ribosome-recycling factor OS=Bacillus clausii (strain KSM-K16) OX=66692 GN=frr PE=3 SV=1	--
Cluster-52179.27324	0.977293	0.977143	0.953897	0.959433	0.937601	4.44	11.3	13.37	5.13	5.62	10.16	anthranilate synthase beta subunit 1, chloroplastic-like [Sesamum indicum]	PREDICTED: Coffea eugenioides anthranilate synthase beta subunit 2, chloroplastic-like (LOC113783785), mRNA	Anthranilate synthase beta subunit 2, chloroplastic OS=Arabidopsis thaliana OX=3702 GN=ASB2 PE=2 SV=1	Phospholamban//Late expression factor 9 (LEF-9)
Cluster-52179.34934	0.977256	0.985964	0.942043	0.925553	0.938899	2.12	10.08	14.37	2.53	5.83	8.98	uncharacterized protein LOC113716742 [Coffea arabica]	PREDICTED: Coffea eugenioides uncharacterized LOC113753285 (LOC113753285), mRNA	--	Tweety//Tetraspanin family
Cluster-52179.6168	0.977034	0.973123	0.975772	0.952411	0.969825	0.26	8.74	17.45	0.02	5.38	12.06	unnamed protein product [Coffea canephora]	--	Probable carboxylesterase 2 OS=Arabidopsis thaliana OX=3702 GN=CXE2 PE=2 SV=1	Esterase PHB depolymerase//alpha/beta hydrolase fold
Cluster-52179.24669	0.976867	0.985731	0.926939	0.915754	0.956395	19.19	31.18	45.61	14.65	20.81	29.13	unnamed protein product [Coffea canephora]	PREDICTED: Coffea eugenioides anthranilate phosphoribosyltransferase, chloroplastic-like (LOC113768118), mRNA	Anthranilate phosphoribosyltransferase, chloroplastic OS=Arabidopsis thaliana OX=3702 GN=PAT1 PE=2 SV=1	F-box domain//Outer mitochondrial membrane transport complex protein//Glycosyl transferase family, a/b domain//DNA replication terminus site-binding protein (Ter protein)
Cluster-52179.16077	0.975158	0.98511	0.933142	0.909021	0.954933	1.86	6.02	10.49	1.74	4.16	5.95	putative late blight resistance protein homolog R1B-16 [Coffea eugenioides]	--	Putative late blight resistance protein homolog R1B-23 OS=Solanum demissum OX=50514 GN=R1B-23 PE=3 SV=1	NB-ARC domain
Cluster-52179.22335	0.974739	0.962982	0.99098	0.984259	0.957754	69.17	224.23	305.36	62.51	119.2	266.23	LOW QUALITY PROTEIN: 21 kDa protein-like [Coffea arabica]	--	21 kDa protein OS=Daucus carota OX=4039 PE=2 SV=1	Plant invertase/pectin methylesterase inhibitor
Cluster-52179.26129	0.974341	0.983752	0.928944	0.90759	0.959876	4.25	7.02	10.09	4.84	5.73	7.01	pyridine nucleotide-disulfide oxidoreductase domain-containing protein 2 isoform X1 [Coffea eugenioides]	PREDICTED: Camellia sinensis pyridine nucleotide-disulfide oxidoreductase domain-containing protein 2 (LOC114315149), transcript variant X1, mRNA	Pyridine nucleotide-disulfide oxidoreductase domain-containing protein 2 OS=Rattus norvegicus OX=10116 GN=Pyroxd2 PE=2 SV=1	FAD binding domain//FAD dependent oxidoreductase//Pyridine nucleotide-disulphide oxidoreductase//Flavin containing amine oxidoreductase//MCRA family
Cluster-52179.13593	0.974106	0.959924	0.980507	0.972961	0.993898	5.19	16.87	41.93	0.55	4.59	29.27	cytochrome P-450 protein [Catharanthus roseus]	Rauvolfia serpentina secologanin synthase-like protein mRNA, complete cds	Secologanin synthase OS=Catharanthus roseus OX=4058 GN=SLS PE=1 SV=1	Cytochrome P450
Cluster-52179.28534	0.973902	0.980948	0.934814	0.914451	0.96084	21.03	29.63	42.24	17.36	24.19	30.19	PREDICTED: uncharacterized protein LOC107798357 [Nicotiana tabacum]	PREDICTED: Coffea arabica uncharacterized LOC113703626 (LOC113703626), mRNA	--	--
Cluster-52179.33366	0.973492	0.971896	0.95393	0.953599	0.947034	5.68	55.93	78.2	23.22	21.3	53.88	unnamed protein product [Coffea canephora]	Nicotiana tabacum ethylene-responsive transcription factor 4-like (LOC107768058), mRNA	Ethylene-responsive transcription factor 4 OS=Nicotiana tabacum OX=4097 GN=ERF4 PE=1 SV=1	AP2 domain
Cluster-52179.8135	0.973463	0.973278	0.961638	0.941237	0.957208	3.78	6.81	8.99	4.7	5.6	7.3	unnamed protein product [Coffea canephora]	PREDICTED: Capsicum annuum calmodulin-lysine N-methyltransferase (LOC107868190), transcript variant X2, mRNA	Calmodulin-lysine N-methyltransferase OS=Arabidopsis thaliana OX=3702 GN=CaMKMT PE=2 SV=1	Shadow of prion protein, neuroprotective//Doublecortin//Thiamine transporter protein (Thia_YuaJ)
Cluster-52179.21213	0.973386	0.965513	0.975782	0.953369	0.984386	15.27	27.29	48.1	13.55	22.01	36.96	unnamed protein product [Coffea canephora]	PREDICTED: Coffea arabica cysteine proteinase 3-like (LOC113691700), mRNA	Cysteine proteinase 3 OS=Solanum lycopersicum OX=4081 GN=CYP-3 PE=2 SV=1	Papain family cysteine protease
Cluster-52179.18007	0.973296	0.958402	0.984063	0.973233	0.995525	3.95	6.5	11.09	4.21	4.61	8.97	hypothetical protein CDL12_04609 [Handroanthus impetiginosus]	--	UPF0481 protein At3g47200 OS=Arabidopsis thaliana OX=3702 GN=At3g47200 PE=2 SV=1	--
Cluster-52179.15464	0.972755	0.974611	0.944316	0.92831	0.966409	8.28	11.85	18.02	5.67	8.87	12.74	UDP-glycosyltransferase 91A1-like [Coffea arabica]	--	Putative UDP-rhamnose:rhamnosyltransferase 1 OS=Fragaria ananassa OX=3747 GN=GT4 PE=2 SV=1	YSIRK type signal peptide
Cluster-52179.13561	0.972694	0.978585	0.925839	0.931333	0.937722	12.39	25.51	33.38	9.04	11.38	21.2	tryptophan synthase beta chain 1-like [Olea europaea var. sylvestris]	PREDICTED: Coffea eugenioides tryptophan synthase beta chain 2, chloroplastic (LOC113770464), mRNA	Tryptophan synthase beta chain 2, chloroplastic OS=Camptotheca acuminata OX=16922 GN=TSB PE=2 SV=1	--
Cluster-52179.7025	0.972124	0.974013	0.958626	0.932034	0.955535	0.1	23.58	44.93	0.15	15.57	28.58	WAT1-related protein At5g40240-like [Olea europaea var. sylvestris]	--	WAT1-related protein At5g40240 OS=Arabidopsis thaliana OX=3702 GN=At5g40240 PE=2 SV=1	Oleosin//Magnesium transporter NIPA//EamA-like transporter family
Cluster-52179.6366	0.971963	0.968047	0.973653	0.949875	0.960225	0.22	21.51	39.88	0.58	13.6	28.73	dof zinc finger protein DOF2.5 [Coffea eugenioides]	PREDICTED: Phoenix dactylifera dof zinc finger protein 2-like (LOC103719455), transcript variant X2, mRNA	Dof zinc finger protein 1 OS=Oryza sativa subsp. japonica OX=39947 GN=DOF1 PE=2 SV=1	Dof domain, zinc finger//zinc-ribbon
Cluster-52179.5987	0.971806	0.961873	0.97665	0.956044	0.989095	0	2.63	7.49	0.07	1.42	5.03	unnamed protein product [Coffea canephora]	--	Putative late blight resistance protein homolog R1B-17 OS=Solanum demissum OX=50514 GN=R1B-17 PE=3 SV=1	Type III restriction enzyme, res subunit//ATPase family associated with various cellular activities (AAA)//NB-ARC domain//SRP54-type protein, GTPase domain//RNA helicase//Holliday junction DNA helicase RuvB P-loop domain//ATPase domain predominantly from Archaea//Sigma-54 interaction domain//NTPase//Threonylcarbamoyl adenosine biosynthesis protein TsaE//DnaB-like helicase C terminal domain
Cluster-52179.7070	0.971774	0.956331	0.992886	0.988008	0.967623	2.25	6.43	9.07	3.23	3.7	8.05	cation/H(+) antiporter 18-like [Olea europaea var. sylvestris]	PREDICTED: Coffea eugenioides cation/H(+) antiporter 18-like (LOC113779258), mRNA	Cation/H(+) antiporter 18 OS=Arabidopsis thaliana OX=3702 GN=CHX18 PE=2 SV=1	Sodium/hydrogen exchanger family//ECF transporter, substrate-specific component
Cluster-52179.33467	0.971754	0.97502	0.935413	0.917325	0.975796	19.24	22.65	27.94	20.34	20.82	23.49	PREDICTED: peroxiredoxin-2F, mitochondrial isoform X2 [Capsicum annuum]	PREDICTED: Coffea eugenioides peroxiredoxin-2F, mitochondrial (LOC113764878), mRNA	Peroxiredoxin-2F, mitochondrial OS=Oryza sativa subsp. japonica OX=39947 GN=PRXIIF PE=2 SV=1	Redoxin//AhpC/TSA family
Cluster-52179.18408	0.971189	0.982806	0.928782	0.905742	0.938939	0.39	9.8	16.98	0.42	5.56	8.68	unnamed protein product [Coffea canephora]	Spirodela polyrhiza strain 9509 chromosome 1 sequence	Patatin-like protein 1 OS=Arabidopsis thaliana OX=3702 GN=PLP1 PE=1 SV=2	Patatin-like phospholipase
Cluster-52179.6917	0.970967	0.972644	0.9565	0.928214	0.960738	0.02	9.09	19.1	0.08	6.36	11.77	PREDICTED: tetraspanin-3-like [Ipomoea nil]	Ipomoea triloba cultivar NCNSP0323 chromosome 4	Tetraspanin-3 OS=Arabidopsis thaliana OX=3702 GN=TET3 PE=1 SV=1	Tetraspanin family//Mycotoxin biosynthesis protein UstYa//Fatty acid desaturase//Geminivirus putative movement protein
Cluster-52179.39943	0.97069	0.96678	0.96164	0.936292	0.982592	0	3.61	10.42	0.04	2.35	6.24	--	--	--	--
Cluster-52179.13795	0.970609	0.974768	0.951854	0.927356	0.945586	6.67	9.47	11.4	7.08	8.45	9.69	uncharacterized protein LOC105173431 [Sesamum indicum]	PREDICTED: Coffea eugenioides uncharacterized LOC113760774 (LOC113760774), mRNA	--	--
Cluster-52179.18093	0.969717	0.960997	0.976235	0.976418	0.939347	6.47	9.75	10.85	6.01	7.11	9.97	--	--	--	Hantavirus/Nairovirus glycoprotein G2
Cluster-52179.31281	0.969556	0.969787	0.962631	0.938976	0.946456	8.57	19.66	27.4	8.25	15.3	21.52	unnamed protein product [Coffea canephora]	PREDICTED: Coffea eugenioides phosphatidylinositol 4-phosphate 5-kinase 9-like (LOC113773361), transcript variant X1, mRNA	Phosphatidylinositol 4-phosphate 5-kinase 9 OS=Arabidopsis thaliana OX=3702 GN=PIP5K9 PE=1 SV=2	Phosphatidylinositol-4-phosphate 5-Kinase
Cluster-52179.36433	0.969497	0.957672	0.987562	0.971484	0.966428	1.74	6.07	9.44	2.64	4.07	8.04	--	PREDICTED: Olea europaea var. sylvestris transcription factor bHLH35-like (LOC111366313), mRNA	--	--
Cluster-52179.24644	0.969448	0.968275	0.954041	0.927103	0.978124	1947.65	3018.36	4939.08	2021.99	2688.58	3663.02	PREDICTED: catalase isozyme 1 [Ipomoea nil]	PREDICTED: Coffea eugenioides catalase (LOC113749382), mRNA	Catalase isozyme 3 OS=Nicotiana plumbaginifolia OX=4092 GN=CAT3 PE=2 SV=1	Catalase
Cluster-52179.27985	0.969355	0.960568	0.979436	0.955685	0.974389	3.04	9.65	18	3.22	7.32	14	ATP synthase F1 subunit 1 (mitochondrion) [Steenisia pleurocarpa]	Rhazya stricta mitochondrion, complete genome	ATP synthase subunit alpha, mitochondrial OS=Nicotiana plumbaginifolia OX=4092 GN=ATPA PE=3 SV=1	ATP synthase alpha/beta chain, C terminal domain//ATP synthase alpha/beta family, beta-barrel domain//ATP synthase alpha/beta family, nucleotide-binding domain
Cluster-52179.7215	0.969172	0.982228	0.922534	0.903881	0.927979	1.23	10.82	16.44	1.41	5.84	8.75	DExH-box ATP-dependent RNA helicase DExH18, mitochondrial [Coffea eugenioides]	PREDICTED: Coffea eugenioides DExH-box ATP-dependent RNA helicase DExH18, mitochondrial (LOC113777399), transcript variant X4, mRNA	DExH-box ATP-dependent RNA helicase DExH18, mitochondrial OS=Arabidopsis thaliana OX=3702 GN=At5g39840 PE=3 SV=1	Mitochondrial degradasome RNA helicase subunit C terminal//DEAD/DEAH box helicase//Bacterial regulatory proteins, crp family
Cluster-52179.15516	0.969117	0.971231	0.936739	0.925185	0.962398	14.29	29.34	43.62	21.47	20.76	30.63	uncharacterized protein LOC111401878 [Olea europaea var. sylvestris]	--	--	VMA21-like domain//XIAP-associated factor 1 C-terminal domain
Cluster-52179.12802	0.968874	0.959734	0.951378	0.968673	0.958399	4.11	5.65	6.79	3.96	3.58	5.66	elongation of fatty acids protein 3-like [Olea europaea var. sylvestris]	PREDICTED: Nicotiana tabacum elongation of fatty acids protein 3-like (LOC107771861), mRNA	Elongation of fatty acids protein 3-like OS=Arabidopsis thaliana OX=3702 GN=HOS3 PE=2 SV=1	GNS1/SUR4 family
Cluster-52179.3593	0.968783	0.967391	0.942058	0.923919	0.985624	0.02	5.24	18.21	0.06	1.8	8.79	B-box zinc finger protein 20-like [Coffea arabica]	PREDICTED: Coffea eugenioides B-box zinc finger protein 20 (LOC113750110), mRNA	B-box zinc finger protein 21 OS=Arabidopsis thaliana OX=3702 GN=BBX21 PE=1 SV=1	B-box zinc finger//Chlamydia polymorphic membrane protein middle domain//Putative ATPase subunit of terminase (gpP-like)
Cluster-52179.30332	0.968237	0.953555	0.967309	0.977537	0.975777	3.16	5.96	8.64	3.98	2.91	6.91	unnamed protein product [Coffea canephora]	PREDICTED: Coffea arabica histone H2A-like (LOC113697266), mRNA	Probable histone H2A.1 OS=Medicago truncatula OX=3880 GN=MtrDRAFT_AC149210g1v1 PE=3 SV=1	Core histone H2A/H2B/H3/H4
Cluster-52179.5551	0.968183	0.982285	0.917553	0.896202	0.932444	0	48.17	83.54	0.89	24.71	38.54	non-specific lipid-transfer protein 1-like [Olea europaea var. sylvestris]	--	Non-specific lipid-transfer protein Lac s 1 OS=Lactuca sativa OX=4236 GN=LSAT_1X82001 PE=1 SV=1	--
Cluster-52179.17623	0.967676	0.971444	0.939143	0.93453	0.930292	4.62	12.78	15.81	7.2	7.72	11.72	unnamed protein product, partial [Vitis vinifera]	PREDICTED: Ricinus communis glycine-rich RNA-binding protein 2, mitochondrial (LOC8286896), mRNA	Glycine-rich RNA-binding protein 3, mitochondrial OS=Arabidopsis thaliana OX=3702 GN=RBG3 PE=1 SV=1	RNA recognition motif//RNA recognition motif. (a.k.a. RRM, RBD, or RNP domain)
Cluster-52179.6758	0.967663	0.949755	0.994991	0.994649	0.960223	0.01	13.08	20.37	0.06	2.76	18.31	pectinesterase 2-like [Coffea eugenioides]	PREDICTED: Manihot esculenta pectinesterase 2 (LOC110615287), mRNA	Pectinesterase 2 OS=Citrus sinensis OX=2711 GN=PECS-2.1 PE=2 SV=1	Dicer dimerisation domain//Plant invertase/pectin methylesterase inhibitor//Pectinesterase
Cluster-52179.6717	0.967552	0.949083	0.996522	0.9944	0.963795	2.7	35.63	56.66	2.46	10.2	51.18	alcohol dehydrogenase 1 [Catharanthus roseus]	PREDICTED: Coffea arabica (+)-neomenthol dehydrogenase-like (LOC113733143), mRNA	Salutaridine reductase OS=Papaver somniferum OX=3469 GN=SALR PE=1 SV=1	Saccharopine dehydrogenase NADP binding domain//Zinc-binding domain of primase-helicase//NAD dependent epimerase/dehydratase family
Cluster-52179.16340	0.967324	0.970926	0.940747	0.912517	0.967635	1.55	4.4	9.56	0.99	3.44	5.6	Retrovirus-related Pol polyprotein from transposon RE1 [Vitis vinifera]	Theobroma cacao genome assembly, chromosome: VII	Copia protein OS=Drosophila melanogaster OX=7227 GN=GIP PE=1 SV=3	--
Cluster-52179.7636	0.967279	0.980178	0.901123	0.895536	0.942331	3.82	7.18	10.71	3.44	4.08	6	E3 ubiquitin ligase rnf-5-like [Coffea eugenioides]	PREDICTED: Ipomoea nil uncharacterized LOC109165247 (LOC109165247), transcript variant X3, mRNA	E3 ubiquitin ligase rnf-5 OS=Caenorhabditis elegans OX=6239 GN=rnf-5 PE=1 SV=1	Arginyl tRNA synthetase N terminal domain//U-box domain//Zinc-finger of the MIZ type in Nse subunit//zinc RING finger of MSL2//Anaphase-promoting complex subunit 11 RING-H2 finger//RanBP1 domain//RING-H2 zinc finger domain//Zinc finger, C3HC4 type (RING finger)
Cluster-52179.13501	0.966985	0.955785	0.971603	0.955263	0.98585	7.3	12.48	25.46	4.09	8.44	18.85	NPF2.9 [Catharanthus roseus]	--	Protein NRT1/ PTR FAMILY 2.6 OS=Arabidopsis thaliana OX=3702 GN=NPF2.6 PE=2 SV=1	POT family
Cluster-52179.25215	0.966629	0.970851	0.941251	0.915363	0.956993	10.4	15.49	20.64	12.13	13.89	16.41	bifunctional aspartokinase/homoserine dehydrogenase 1, chloroplastic-like, partial [Dorcoceras hygrometricum]	PREDICTED: Camellia sinensis bifunctional aspartokinase/homoserine dehydrogenase, chloroplastic-like (LOC114308284), transcript variant X15, mRNA	Bifunctional aspartokinase/homoserine dehydrogenase 1, chloroplastic OS=Zea mays OX=4577 GN=AKHSDH1 PE=2 SV=1	Homoserine dehydrogenase, NAD binding domain
Cluster-52179.34302	0.966551	0.960476	0.963904	0.939967	0.97821	2.93	5.64	11.45	1.74	4.42	8.14	unnamed protein product [Coffea canephora]	PREDICTED: Rosa chinensis uncharacterized LOC112176275 (LOC112176275), mRNA	Protein PLASTID MOVEMENT IMPAIRED 2 OS=Arabidopsis thaliana OX=3702 GN=PMI2 PE=1 SV=1	cAMP-dependent protein kinase inhibitor//PB1 domain//Ribosomal protein S17//Vestigial/Tondu family
Cluster-52179.15422	0.966461	0.96976	0.939162	0.918308	0.957068	8.4	9.62	11.61	7.53	8.82	9.92	UDP-glycosyltransferase 83A1-like [Coffea arabica]	PREDICTED: Elaeis guineensis UDP-glycosyltransferase 83A1 (LOC105046647), mRNA	UDP-glycosyltransferase 83A1 OS=Arabidopsis thaliana OX=3702 GN=UGT83A1 PE=2 SV=1	UDP-glucoronosyl and UDP-glucosyl transferase
Cluster-52179.6036	0.96597	0.947229	0.989239	0.995402	0.961093	0.92	7.95	11.7	2.19	1.88	10.36	protein EARLY FLOWERING 4-like [Camellia sinensis]	--	Protein ELF4-LIKE 1 OS=Arabidopsis thaliana OX=3702 GN=EFL1 PE=2 SV=1	Spindle pole body component
Cluster-52179.6182	0.965823	0.973845	0.934124	0.904253	0.949423	0.75	4.85	9.31	0.98	3.67	5.33	putative late blight resistance protein homolog R1B-17 [Helianthus annuus]	--	Putative late blight resistance protein homolog R1B-16 OS=Solanum demissum OX=50514 GN=R1B-16 PE=3 SV=1	--
Cluster-52179.29111	0.965708	0.956077	0.977317	0.952833	0.975053	1.26	8.78	19.32	1.63	6.35	14.5	putative U-box domain-containing protein 50 [Coffea eugenioides]	PREDICTED: Olea europaea var. sylvestris putative U-box domain-containing protein 50 (LOC111367508), transcript variant X3, mRNA	Putative U-box domain-containing protein 50 OS=Arabidopsis thaliana OX=3702 GN=PUB50 PE=3 SV=1	Protein tyrosine and serine/threonine kinase//Protein kinase domain//U-box domain
Cluster-52179.33954	0.965412	0.962094	0.967178	0.953979	0.931567	1.41	19.43	26.23	1.18	9.62	20.67	beta-glucosidase 18-like [Coffea arabica]	PREDICTED: Coffea eugenioides beta-glucosidase 18-like (LOC113782625), mRNA	Beta-glucosidase 18 OS=Oryza sativa subsp. japonica OX=39947 GN=BGLU18 PE=3 SV=2	Glycosyl hydrolase family 1//R3H domain
Cluster-52179.40234	0.965307	0.952707	0.973829	0.955384	0.990171	0.73	2.77	7.45	0.67	1.65	5.26	hypothetical protein BVRB_042280, partial [Beta vulgaris subsp. vulgaris]	Epichloe festucae Fl1 chromosome 4, complete sequence	--	--
Cluster-52179.38935	0.965182	0.947662	0.985471	0.973237	0.989734	0	4.89	13.62	0.5	1.61	10.34	putative late blight resistance protein homolog R1B-14 isoform X2 [Sesamum indicum]	--	Putative late blight resistance protein homolog R1C-3 OS=Solanum demissum OX=50514 GN=R1C-3 PE=3 SV=1	NB-ARC domain//Tetraspanin family
Cluster-52179.39244	0.964743	0.955569	0.972765	0.975328	0.930982	0	58.82	73.04	0.19	13.31	60.78	--	--	--	--
Cluster-52179.8317	0.964637	0.970516	0.938028	0.908648	0.952269	2.83	5.06	7.4	3.33	4.47	5.45	unnamed protein product [Coffea canephora]	--	--	Protein of unknown function (DUF2542)//linker histone H1 and H5 family
Cluster-52179.21075	0.96377	0.967371	0.946251	0.926717	0.932259	30.46	65	82.04	39.83	50.78	65.34	unnamed protein product [Coffea canephora]	PREDICTED: Coffea eugenioides polyadenylate-binding protein RBP45-like (LOC113783658), mRNA	Polyadenylate-binding protein RBP45 OS=Nicotiana plumbaginifolia OX=4092 GN=RBP45 PE=1 SV=1	PsbL protein//RNA recognition motif. (a.k.a. RRM, RBD, or RNP domain)
Cluster-52179.10448	0.963476	0.963218	0.941746	0.916159	0.976531	2.31	13.55	35.35	5.28	9.91	20.23	cytochrome P450 CYP82D47-like [Camellia sinensis]	--	Cytochrome P450 82A3 OS=Glycine max OX=3847 GN=CYP82A3 PE=2 SV=1	Cytochrome P450
Cluster-52179.22921	0.962918	0.964234	0.940161	0.915014	0.966846	23.34	41.85	67.07	31.02	36.09	48.48	uncharacterized protein LOC111401636 [Olea europaea var. sylvestris]	--	--	KH domain
Cluster-52179.27366	0.962803	0.964695	0.953643	0.931476	0.930719	2.31	7.33	10.06	1.99	5.2	7.67	unnamed protein product [Coffea canephora]	--	B3 domain-containing protein Os01g0905400 OS=Oryza sativa subsp. japonica OX=39947 GN=Os01g0905400 PE=2 SV=1	DHHC palmitoyltransferase//B3 DNA binding domain//Plastocyanin-like domain//Metallothionein family 11//NMDA receptor-regulated gene protein 2 C-terminus
Cluster-52179.15396	0.962703	0.941877	0.988959	0.984082	0.985485	1.16	3.58	7.02	1.61	1.61	5.92	disease resistance protein RPM1-like [Coffea eugenioides]	PREDICTED: Coffea arabica disease resistance protein RPM1-like (LOC113716615), mRNA	Disease resistance protein RPM1 OS=Arabidopsis thaliana OX=3702 GN=RPM1 PE=1 SV=1	NB-ARC domain//ATPase domain predominantly from Archaea
Cluster-52179.11953	0.962428	0.978207	0.906748	0.888862	0.919765	1.77	6.71	9.57	2.39	4.16	5.38	uncharacterized protein LOC105164083 [Sesamum indicum]	PREDICTED: Nicotiana tabacum GMP synthase [glutamine-hydrolyzing]-like (LOC107818590), mRNA	GMP synthase [glutamine-hydrolyzing] OS=Brachyspira hyodysenteriae (strain ATCC 49526 / WA1) OX=565034 GN=guaA PE=3 SV=1	CobB/CobQ-like glutamine amidotransferase domain//Peptidase C26
Cluster-52179.35975	0.962029	0.95251	0.977219	0.952699	0.963881	0.7	3.38	6.53	0.45	2.47	5.17	AT-hook motif nuclear-localized protein 1 [Sesamum indicum]	PREDICTED: Coffea eugenioides AT-hook motif nuclear-localized protein 7-like (LOC113775503), mRNA	AT-hook motif nuclear-localized protein 10 OS=Arabidopsis thaliana OX=3702 GN=AHL10 PE=1 SV=2	Fibrillar collagen C-terminal domain//SWIM zinc finger//Albumin I chain b
Cluster-52179.22184	0.961904	0.967893	0.935145	0.90781	0.945916	2.42	5.75	8.7	3.49	4.78	6.14	F-box protein PP2-A15 [Populus trichocarpa]	PREDICTED: Populus trichocarpa F-box protein PP2-A15 (LOC18100086), mRNA	F-box protein PP2-A15 OS=Arabidopsis thaliana OX=3702 GN=PP2A15 PE=2 SV=1	Serpentine type 7TM GPCR chemoreceptor Sra//Sucrose-6-phosphate phosphohydrolase C-terminal
Cluster-52179.16199	0.961846	0.963362	0.921953	0.910906	0.972484	4.35	7.12	15.28	2.59	3.79	8.35	PAP-specific phosphatase HAL2-like [Coffea eugenioides]	PREDICTED: Camellia sinensis PAP-specific phosphatase HAL2-like (LOC114296243), transcript variant X2, mRNA	PAP-specific phosphatase HAL2-like OS=Arabidopsis thaliana OX=3702 GN=AHL PE=2 SV=1	Inositol monophosphatase family
Cluster-52179.40055	0.961532	0.950389	0.982256	0.970208	0.942059	0.13	4.52	6.59	0.16	2.11	5.77	receptor-like protein kinase HSL1 [Coffea arabica]	PREDICTED: Coffea arabica receptor-like protein kinase HSL1 (LOC113702681), mRNA	Receptor-like protein kinase HSL1 OS=Arabidopsis thaliana OX=3702 GN=HSL1 PE=2 SV=1	Leucine rich repeat//Bacterial export proteins, family 3//Protein kinase domain//Leucine Rich Repeat//Leucine Rich repeat//Protein tyrosine and serine/threonine kinase
Cluster-52179.12182	0.960798	0.957908	0.963031	0.948666	0.925559	1.27	12.46	16.48	1.2	6.64	13.18	transcription factor bHLH94-like [Coffea eugenioides]	PREDICTED: Ricinus communis transcription factor bHLH96 (LOC8281710), mRNA	Transcription factor bHLH94 OS=Arabidopsis thaliana OX=3702 GN=BHLH94 PE=1 SV=2	Helix-loop-helix DNA-binding domain//Bunyavirus non-structural protein NS-s
Cluster-52179.5925	0.960426	0.94945	0.980535	0.970341	0.937881	1.79	13.74	18.66	1.9	6.87	16.62	protein EARLY FLOWERING 4-like [Coffea eugenioides]	--	Protein ELF4-LIKE 1 OS=Arabidopsis thaliana OX=3702 GN=EFL1 PE=2 SV=1	--
Cluster-52179.19721	0.96037	0.94498	0.982765	0.986149	0.939745	11.02	26.18	30.98	12.65	14.56	29.16	anthranilate synthase beta subunit 2, chloroplastic-like [Solanum pennellii]	PREDICTED: Coffea eugenioides anthranilate synthase beta subunit 2, chloroplastic-like (LOC113751029), mRNA	Anthranilate synthase beta subunit 1, chloroplastic OS=Arabidopsis thaliana OX=3702 GN=ASB1 PE=1 SV=1	--
Cluster-52179.18031	0.960154	0.976175	0.892585	0.874995	0.938405	3.44	6.22	9.63	3.41	4.45	5.48	sequence-specific DNA-binding transcription factor [Coffea arabica]	PREDICTED: Coffea arabica homeobox-DDT domain protein RLT3-like (LOC113725603), mRNA	Homeobox-DDT domain protein RLT3 OS=Arabidopsis thaliana OX=3702 GN=RLT3 PE=3 SV=1	SCAMP family//HB1, ASXL, restriction endonuclease HTH domain
Cluster-52179.28561	0.959879	0.966553	0.921238	0.893579	0.962795	1.96	5.54	11.94	2.66	4.42	6.62	unnamed protein product [Coffea canephora]	PREDICTED: Coffea arabica uncharacterized LOC113697957 (LOC113697957), transcript variant X3, misc_RNA	Protein CREG2 OS=Mus musculus OX=10090 GN=Creg2 PE=1 SV=1	Tetraspanin family
Cluster-52179.7032	0.959744	0.949349	0.971422	0.945821	0.976483	0.09	9.33	26	0.1	6.7	18.57	AT-hook motif nuclear-localized protein 20, partial [Ricinus communis]	PREDICTED: Durio zibethinus AT-hook motif nuclear-localized protein 20-like (LOC111279642), mRNA	AT-hook motif nuclear-localized protein 20 OS=Arabidopsis thaliana OX=3702 GN=AHL20 PE=2 SV=1	--
Cluster-52179.17586	0.959686	0.939959	0.985295	0.995309	0.950563	8.41	24.19	31.13	9.39	9.16	29	uncharacterized protein LOC111286068 [Durio zibethinus]	PREDICTED: Ricinus communis uncharacterized LOC8279780 (LOC8279780), mRNA	--	--
Cluster-52179.12449	0.959683	0.968159	0.925618	0.906424	0.927226	2.71	5.53	7.08	3.68	4.34	5.31	PREDICTED: paramyosin [Ipomoea nil]	PREDICTED: Daucus carota subsp. sativus paramyosin-like (LOC108202700), mRNA	--	Syntaxin
Cluster-52179.22186	0.959431	0.963915	0.943835	0.915344	0.933825	2.72	12.21	18.86	3.65	9.43	13.25	zinc finger protein VAR3, chloroplastic [Coffea arabica]	PREDICTED: Theobroma cacao zinc finger protein VAR3, chloroplastic (LOC18604339), mRNA	Zinc finger protein VAR3, chloroplastic OS=Arabidopsis thaliana OX=3702 GN=VAR3 PE=1 SV=2	Hydrogenase/urease nickel incorporation, metallochaperone, hypA//MIZ/SP-RING zinc finger//CHY zinc finger//Rubredoxin
Cluster-52179.33794	0.959291	0.953578	0.944741	0.941894	0.956591	5.92	10.93	14.84	8.7	7.6	11.77	uncharacterized protein LOC113738264 [Coffea arabica]	PREDICTED: Ziziphus jujuba uncharacterized LOC107423156 (LOC107423156), mRNA	--	Phlebovirus glycoprotein G1
Cluster-52179.29623	0.959279	0.968272	0.91109	0.916126	0.907843	4.02	11.52	13.89	2.73	4.48	8.53	PREDICTED: tryptophan synthase alpha chain, chloroplastic isoform X1 [Raphanus sativus]	PREDICTED: Coffea arabica tryptophan synthase alpha chain-like (LOC113717235), mRNA	Tryptophan synthase alpha chain, chloroplastic OS=Arabidopsis thaliana OX=3702 GN=TSA1 PE=1 SV=1	Tryptophan synthase alpha chain//ATP synthase (F/14-kDa) subunit
Cluster-52179.5257	0.959113	0.940205	0.985857	0.971933	0.983845	0	11.08	30.94	0.11	4.22	24.69	hypothetical protein M569_05258, partial [Genlisea aurea]	--	ADP,ATP carrier protein 1, mitochondrial OS=Gossypium hirsutum OX=3635 GN=ANT1 PE=2 SV=1	--
Cluster-52179.9742	0.958817	0.96443	0.922936	0.894509	0.964728	1.91	16.16	47.5	0.86	11.61	22.47	uncharacterized protein LOC113690109 isoform X3 [Coffea arabica]	--	--	Tho complex subunit 7//Syntaxin-like protein//Lipoprotein leucine-zipper//Initiation control protein YabA//Phorbol esters/diacylglycerol binding domain (C1 domain)
Cluster-58069.0	0.958509	0.957493	0.924564	0.911387	0.978999	0.03	3.07	12.14	0	0.23	5.19	--	--	--	HD-ZIP protein N terminus
Cluster-52179.33533	0.958484	0.955675	0.960147	0.943498	0.928329	8.16	18.51	22.65	10.43	13.97	19.52	ribosome biogenesis regulatory protein homolog [Coffea arabica]	--	Ribosome biogenesis regulatory protein homolog OS=Arabidopsis thaliana OX=3702 GN=At2g37990 PE=2 SV=2	Ribosome biogenesis regulatory protein (RRS1)
Cluster-52179.35539	0.958274	0.958998	0.952964	0.926337	0.935016	3.46	9.02	12.58	4.29	7.33	9.97	--	--	--	--
Cluster-52179.22320	0.958166	0.938588	0.9907	0.977756	0.97442	2.02	12.63	27.35	0.45	5.88	23.72	peroxidase 51-like [Herrania umbratica]	PREDICTED: Olea europaea var. sylvestris peroxidase 51-like (LOC111397026), mRNA	Peroxidase 73 OS=Arabidopsis thaliana OX=3702 GN=PER73 PE=1 SV=1	Peroxidase
Cluster-52179.11102	0.956886	0.953848	0.960678	0.93315	0.942673	2.28	10.91	18.48	1.17	8.28	14.06	--	--	--	--
Cluster-52179.9120	0.956884	0.959946	0.922244	0.898369	0.970139	1.46	12.54	36.57	4.7	8.12	17.99	cytochrome P450 CYP82D47-like [Olea europaea var. sylvestris]	--	Cytochrome P450 82A3 OS=Glycine max OX=3847 GN=CYP82A3 PE=2 SV=1	Cytochrome P450
Cluster-52179.6480	0.956865	0.963719	0.922366	0.89081	0.957349	2.46	132.11	371.32	1.19	103.39	178.23	glutathione S-transferase-like [Coffea eugenioides]	--	Glutathione S-transferase OS=Hyoscyamus muticus OX=35626 PE=1 SV=1	Glutathione S-transferase, N-terminal domain//Glutathione S-transferase, N-terminal domain//Glutathione S-transferase, N-terminal domain
Cluster-52179.13741	0.956689	0.965055	0.930492	0.905403	0.919418	3.16	8.14	11.17	2.45	6.11	7.86	uncharacterized protein LOC113760227 [Coffea eugenioides]	PREDICTED: Coffea arabica uncharacterized LOC113727631 (LOC113727631), mRNA	Zinc finger protein VAR3, chloroplastic OS=Arabidopsis thaliana OX=3702 GN=VAR3 PE=1 SV=2	Rubredoxin//Glycosyltransferase family 28 N-terminal domain//Mitochondrial import receptor subunit Tom22
Cluster-52179.27162	0.956682	0.956322	0.948439	0.916196	0.956314	3.59	14.58	28.65	5.66	12.86	19.75	uncharacterized protein LOC113722999 isoform X7 [Coffea arabica]	PREDICTED: Coffea eugenioides uncharacterized LOC113752901 (LOC113752901), mRNA	Microtubule-associated protein futsch OS=Drosophila melanogaster OX=7227 GN=futsch PE=1 SV=4	NOT2 / NOT3 / NOT5 family
Cluster-52179.27805	0.956678	0.970318	0.907085	0.898805	0.900321	1.2	12.06	15.33	2.01	5.18	8.46	nucleolar protein 6-like [Coffea arabica]	PREDICTED: Coffea arabica nucleolar protein 6-like (LOC113734817), mRNA	Nucleolar protein 6 OS=Xenopus laevis OX=8355 GN=nol6 PE=2 SV=2	--
Cluster-52179.8430	0.956639	0.944692	0.957499	0.941193	0.988957	1.36	141.67	586.61	1.21	42.71	358.19	Organ specific protein [Corchorus olitorius]	PREDICTED: Coffea eugenioides organ-specific protein S2-like (LOC113773394), mRNA	Organ-specific protein S2 OS=Pisum sativum OX=3888 PE=2 SV=1	--
Cluster-52179.9430	0.956383	0.94901	0.946991	0.926527	0.985017	6.11	76.37	291.46	12.54	39.64	166.32	aquaporin TIP1-3 [Prunus yedoensis var. nudiflora]	PREDICTED: Vigna unguiculata aquaporin TIP1-3-like (LOC114183701), mRNA	Aquaporin TIP1-3 OS=Arabidopsis thaliana OX=3702 GN=TIP1-3 PE=1 SV=1	Domain of unknown function (DUF543)//Major intrinsic protein
Cluster-52179.40222	0.956276	0.959628	0.933162	0.900418	0.960445	0.19	4.38	12.01	0.32	3.73	6.53	uncharacterized protein LOC113688829 isoform X1 [Coffea arabica]	--	--	--
Cluster-52179.39793	0.956024	0.949549	0.969069	0.944751	0.941654	1.15	15.96	26.72	0.77	10.88	21.52	auxin-responsive protein IAA16-like [Coffea arabica]	Malus x domestica ARF domain class transcription factor (IAA7) mRNA, complete cds	Auxin-responsive protein IAA16 OS=Arabidopsis thaliana OX=3702 GN=IAA16 PE=1 SV=1	--
Cluster-52179.33063	0.955967	0.956423	0.939847	0.942972	0.90371	0.28	10.33	11.72	0.05	2.54	8.35	--	--	--	--
Cluster-52179.24615	0.955766	0.942115	0.979515	0.969419	0.944854	5.28	12.4	15.97	7.4	8.74	14.76	uncharacterized protein LOC111994778 [Quercus suber]	--	--	--
Cluster-52179.16945	0.955535	0.945914	0.975197	0.957903	0.937292	2.41	4.63	5.89	2.17	3.56	5.38	uncharacterized protein LOC113765600 [Coffea eugenioides]	PREDICTED: Olea europaea var. sylvestris uncharacterized LOC111396575 (LOC111396575), mRNA	--	--
Cluster-52179.19297	0.955481	0.968526	0.913881	0.887818	0.918776	6.92	19.45	27.29	9.18	15	17.9	la-related protein 1A [Coffea eugenioides]	PREDICTED: Coffea eugenioides la-related protein 1A (LOC113777627), mRNA	La-related protein 1A OS=Arabidopsis thaliana OX=3702 GN=LARP1A PE=1 SV=1	--
Cluster-52179.5993	0.955053	0.952593	0.929503	0.910376	0.979672	1.2	9.73	36.49	2.02	4.32	17.99	putative premaspirodiene oxygenase [Hyoscyamus albus]	PREDICTED: Coffea arabica premnaspirodiene oxygenase-like (LOC113703504), mRNA	Premnaspirodiene oxygenase OS=Hyoscyamus muticus OX=35626 GN=CYP71D55 PE=1 SV=1	Cytochrome P450
Cluster-52179.17411	0.954934	0.95237	0.932789	0.910492	0.979127	20.84	64.08	199.6	22.56	42.71	109.22	cell wall / vacuolar inhibitor of fructosidase 1-like [Coffea arabica]	--	Cell wall / vacuolar inhibitor of fructosidase 1 OS=Arabidopsis thaliana OX=3702 GN=C/VIF1 PE=1 SV=1	Plant invertase/pectin methylesterase inhibitor
Cluster-52179.25948	0.954275	0.960738	0.924502	0.890842	0.952052	3.05	12.18	27.74	2.56	10.68	15.52	transmembrane 9 superfamily member 5 isoform X1 [Coffea eugenioides]	PREDICTED: Coffea eugenioides transmembrane 9 superfamily member 5 (LOC113778229), transcript variant X1, mRNA	Transmembrane 9 superfamily member 5 OS=Arabidopsis thaliana OX=3702 GN=TMN5 PE=2 SV=1	Bacillus/Clostridium GerA spore germination protein//Endomembrane protein 70
Cluster-52179.4993	0.954173	0.933814	0.982297	0.970615	0.982358	2.51	6.83	16.34	1.43	3.4	13.47	putative disease resistance protein RGA3 [Coffea eugenioides]	PREDICTED: Quercus suber putative disease resistance protein RGA1 (LOC112008821), mRNA	Putative disease resistance protein RGA3 OS=Solanum bulbocastanum OX=147425 GN=RGA3 PE=2 SV=2	Leucine rich repeat
Cluster-52179.26918	0.953739	0.947965	0.965667	0.946759	0.927517	91.66	113.25	123.62	90.15	103.53	117.88	ruBisCO large subunit-binding protein subunit alpha [Sesamum indicum]	PREDICTED: Coffea arabica ruBisCO large subunit-binding protein subunit alpha (LOC113707396), mRNA	RuBisCO large subunit-binding protein subunit alpha (Fragment) OS=Ricinus communis OX=3988 PE=2 SV=1	TCP-1/cpn60 chaperonin family
Cluster-52179.6976	0.953417	0.934175	0.976578	0.963758	0.985885	0.41	17.08	57.63	0.16	4.9	43.56	3-ketoacyl-CoA synthase 6-like [Coffea arabica]	PREDICTED: Nicotiana tabacum 3-ketoacyl-CoA synthase 6-like (LOC107786604), mRNA	3-ketoacyl-CoA synthase 6 OS=Arabidopsis thaliana OX=3702 GN=CUT1 PE=1 SV=1	FAE1/Type III polyketide synthase-like protein//3-Oxoacyl-[acyl-carrier-protein (ACP)] synthase III
Cluster-52179.21892	0.953187	0.951169	0.936656	0.920255	0.953433	51.49	131.63	208.55	98.78	97.3	151.86	unnamed protein product [Coffea canephora]	PREDICTED: Coffea arabica DEAD-box ATP-dependent RNA helicase 7-like (LOC113725106), mRNA	DEAD-box ATP-dependent RNA helicase 7 OS=Spinacia oleracea OX=3562 GN=RH7 PE=2 SV=1	DEAD/DEAH box helicase//GUCT (NUC152) domain//Presenilin//Methyl-viologen-reducing hydrogenase, delta subunit
Cluster-52179.27379	0.95315	0.947353	0.949485	0.92115	0.973727	8.96	18.43	44.83	6.22	16.25	30.31	alpha-glucan phosphorylase, H isozyme [Coffea eugenioides]	PREDICTED: Coffea eugenioides alpha-glucan phosphorylase, H isozyme (LOC113781218), transcript variant X3, mRNA	Alpha-glucan phosphorylase, H isozyme OS=Solanum tuberosum OX=4113 PE=1 SV=1	Carbohydrate phosphorylase//Flavivirus RNA-directed RNA polymerase
Cluster-52179.6436	0.953048	0.938663	0.977251	0.953516	0.969709	0.78	56.04	142.02	1.83	39.02	113.25	protein LIGHT-DEPENDENT SHORT HYPOCOTYLS 10-like [Coffea arabica]	PREDICTED: Glycine soja protein LIGHT-DEPENDENT SHORT HYPOCOTYLS 10-like (LOC114417102), mRNA	Protein LIGHT-DEPENDENT SHORT HYPOCOTYLS 10 OS=Arabidopsis thaliana OX=3702 GN=LSH10 PE=1 SV=1	--
Cluster-52179.6894	0.952985	0.942091	0.976188	0.954601	0.944207	1.44	16.65	28.06	0.78	10.83	24.15	uncharacterized protein LOC113690109 isoform X3 [Coffea arabica]	--	--	Phorbol esters/diacylglycerol binding domain (C1 domain)//zinc RING finger of MSL2
Cluster-52179.23962	0.952315	0.94409	0.953361	0.929836	0.972481	166.95	310.76	549.25	238.26	269.73	424.04	hypothetical protein VIGAN_08174000 [Vigna angularis var. angularis]	PREDICTED: Hevea brasiliensis translationally-controlled tumor protein homolog (LOC110633061), mRNA	Translationally-controlled tumor protein homolog OS=Elaeis guineensis var. tenera OX=51953 GN=TCTP PE=2 SV=1	--
Cluster-52179.21434	0.952303	0.948147	0.958767	0.928268	0.946265	16.25	22.77	29.15	16.98	21.49	25.8	succinate-semialdehyde dehydrogenase, mitochondrial [Coffea eugenioides]	PREDICTED: Sesamum indicum succinate-semialdehyde dehydrogenase, mitochondrial (LOC105175117), transcript variant X4, mRNA	Succinate-semialdehyde dehydrogenase, mitochondrial OS=Arabidopsis thaliana OX=3702 GN=ALDH5F1 PE=1 SV=2	Aldehyde dehydrogenase family
Cluster-52179.14781	0.952184	0.936441	0.963739	0.948772	0.987402	0.09	2.22	8.81	0.11	0.68	5.94	PREDICTED: disease resistance protein TAO1-like [Prunus mume]	--	Disease resistance protein RGA2 OS=Solanum bulbocastanum OX=147425 GN=RGA2 PE=1 SV=1	Leucine Rich Repeat
Cluster-52179.28174	0.952144	0.936337	0.966914	0.960105	0.9667	10.63	15.91	27.9	4.1	9.04	22.69	probable metal-nicotianamine transporter YSL7 isoform X1 [Coffea arabica]	PREDICTED: Coffea arabica probable metal-nicotianamine transporter YSL7 (LOC113701457), transcript variant X2, mRNA	Probable metal-nicotianamine transporter YSL7 OS=Arabidopsis thaliana OX=3702 GN=YSL7 PE=2 SV=1	Lipopolysaccharide assembly protein A domain//5'-AMP-activated protein kinase beta subunit, interaction domain//Caveolin//Ceramidase//OPT oligopeptide transporter protein
Cluster-52179.22707	0.951949	0.954392	0.930822	0.903431	0.950002	10.65	24.67	40.31	17.38	21.21	28.62	unnamed protein product [Coffea canephora]	PREDICTED: Nelumbo nucifera UV-B-induced protein At3g17800, chloroplastic-like (LOC104609452), mRNA	UV-B-induced protein At3g17800, chloroplastic OS=Arabidopsis thaliana OX=3702 GN=At3g17800 PE=2 SV=1	23S rRNA methylastransferase leader peptide (ErmCL)
Cluster-52179.16920	0.951887	0.953065	0.937774	0.92712	0.915843	9.98	15.57	17.44	12.02	12.78	15.36	probable rRNA-processing protein EBP2 homolog isoform X2 [Coffea eugenioides]	PREDICTED: Coffea arabica probable rRNA-processing protein EBP2 homolog (LOC113725123), mRNA	Probable rRNA-processing protein EBP2 homolog OS=Arabidopsis thaliana OX=3702 GN=EBP2 PE=1 SV=1	--
Cluster-52179.7492	0.951832	0.958655	0.924074	0.918919	0.893954	1.07	30.92	36.02	1.47	11.41	23.56	protein DETOXIFICATION 27-like [Durio zibethinus]	PREDICTED: Coffea arabica protein DETOXIFICATION 27-like (LOC113699967), mRNA	Protein DETOXIFICATION 27 OS=Arabidopsis thaliana OX=3702 GN=DTX27 PE=2 SV=1	MatE
Cluster-52179.18487	0.95146	0.969698	0.892859	0.86925	0.908482	1.63	9.14	14.17	1.66	5.76	6.99	unnamed protein product [Coffea canephora]	PREDICTED: Coffea eugenioides DEAD-box ATP-dependent RNA helicase 16 (LOC113777421), mRNA	DEAD-box ATP-dependent RNA helicase 16 OS=Arabidopsis thaliana OX=3702 GN=RH16 PE=2 SV=1	Type III restriction enzyme, res subunit//Vacuolar ATP synthase subunit S1 (ATP6S1)//Ornithine decarboxylase antizyme//DEAD/DEAH box helicase
Cluster-52179.34694	0.951434	0.934392	0.986297	0.974588	0.944548	1.78	11.76	17.72	1.85	6.28	16.83	--	PREDICTED: Daucus carota subsp. sativus uncharacterized LOC108214797 (LOC108214797), mRNA	--	--
Cluster-52179.39075	0.951387	0.946645	0.959469	0.928762	0.946501	0.08	6.82	13.8	0.34	5.52	10.27	unnamed protein product [Coffea canephora]	--	Putative late blight resistance protein homolog R1B-17 OS=Solanum demissum OX=50514 GN=R1B-17 PE=3 SV=1	--
Cluster-52179.2870	0.95115	0.945274	0.963775	0.938579	0.935351	6.86	21.69	32.66	5.04	16.67	27.29	actin [Paulinella micropora]	Umbelopsis versiformis partial act gene for actin, strain CBS 473.74	Actin-3, muscle-specific OS=Bactrocera dorsalis OX=27457 PE=2 SV=1	Putative S-adenosyl-L-methionine-dependent methyltransferase
Cluster-52179.26640	0.951079	0.936615	0.978997	0.956394	0.9591	26.1	54.86	90.52	22.21	44.5	80.13	FCS-Like Zinc finger 8-like [Coffea arabica]	PREDICTED: Gossypium hirsutum uncharacterized LOC107929133 (LOC107929133), transcript variant X2, mRNA	FCS-Like Zinc finger 8 OS=Arabidopsis thaliana OX=3702 GN=FLZ8 PE=1 SV=1	--
Cluster-52179.19712	0.951033	0.941313	0.959263	0.958888	0.927394	2.66	9.43	11.59	5.24	5.19	10.1	unnamed protein product [Coffea canephora]	PREDICTED: Coffea arabica nuclear transcription factor Y subunit A-7-like (LOC113732257), transcript variant X1, mRNA	Nuclear transcription factor Y subunit A-9 OS=Arabidopsis thaliana OX=3702 GN=NFYA9 PE=1 SV=1	B3/4 domain//CCAAT-binding transcription factor (CBF-B/NF-YA) subunit B
Cluster-52179.12829	0.950977	0.96113	0.92207	0.896153	0.909053	2.45	15.14	21.49	2.98	10.53	13.94	--	--	--	--
Cluster-52179.9804	0.950883	0.940765	0.973095	0.955143	0.932843	0.59	5.16	7.44	1.07	3.24	6.62	unnamed protein product [Coffea canephora]	--	--	Putative closterovirus papain-like endopeptidase
Cluster-52179.34380	0.950767	0.947669	0.957174	0.938155	0.917711	2.59	41.63	56.91	2.61	24.57	46.3	unnamed protein product [Coffea canephora]	PREDICTED: Nicotiana attenuata beta-glucosidase 18-like (LOC109216742), transcript variant X2, mRNA	Beta-glucosidase 16 OS=Oryza sativa subsp. japonica OX=39947 GN=BGLU16 PE=3 SV=2	Glycosyl hydrolase family 1
Cluster-52179.10889	0.95049	0.937157	0.97828	0.967583	0.930612	0.61	13.98	19.39	0.79	6.58	18.07	beta-glucosidase 18-like [Olea europaea var. sylvestris]	PREDICTED: Coffea eugenioides beta-glucosidase 18-like (LOC113783471), mRNA	Beta-glucosidase 18 OS=Oryza sativa subsp. japonica OX=39947 GN=BGLU18 PE=3 SV=2	Glycosyl hydrolase family 1
Cluster-52179.17644	0.950204	0.936176	0.951876	0.973821	0.929153	5.29	7.58	8.27	5.53	5	7.59	PREDICTED: uncharacterized protein LOC104240043 [Nicotiana sylvestris]	PREDICTED: Nicotiana tabacum uncharacterized LOC107831574 (LOC107831574), mRNA	OVARIAN TUMOR DOMAIN-containing deubiquitinating enzyme 4 OS=Arabidopsis thaliana OX=3702 GN=OTU4 PE=1 SV=1	Unique cartilage matrix associated protein
Cluster-52179.8229	0.950103	0.925864	0.984255	0.981646	0.977647	0.06	3.05	7.54	0.62	0.4	6.48	raucaffricine-O-beta-D-glucosidase-like [Coffea arabica]	PREDICTED: Herrania umbratica beta-glucosidase 12-like (LOC110412563), transcript variant X2, mRNA	Raucaffricine-O-beta-D-glucosidase OS=Rauvolfia serpentina OX=4060 GN=RG PE=1 SV=1	2-vinyl bacteriochlorophyllide hydratase (BCHF)//Glycosyl hydrolase family 1
Cluster-52179.3822	0.949951	0.967032	0.894582	0.874259	0.90265	8.7	12.8	15.27	7.94	10.59	11.46	ADP-ribosylation factor [Quercus suber]	Fusarium oxysporum f. sp. lycopersici 4287 ADP-ribosylation factor mRNA	ADP-ribosylation factor OS=Ajellomyces capsulatus OX=5037 GN=ARF PE=1 SV=3	G-protein alpha subunit//ADP-ribosylation factor family//Gtr1/RagA G protein conserved region//Ras family//6-phosphofructo-2-kinase//50S ribosome-binding GTPase
Cluster-52179.6862	0.949818	0.934656	0.955982	0.943702	0.98709	0	91.09	412.27	0.61	7.37	260.2	kirola-like [Coffea arabica]	PREDICTED: Coffea eugenioides kirola-like (LOC113753750), mRNA	Kirola OS=Actinidia deliciosa OX=3627 PE=1 SV=1	Pathogenesis-related protein Bet v 1 family
Cluster-52179.37476	0.949778	0.957852	0.915125	0.914484	0.88914	0	23.08	26.49	0.04	6.39	15.95	Purine permease [Trema orientale]	--	Purine permease 3 OS=Arabidopsis thaliana OX=3702 GN=PUP3 PE=2 SV=1	Winged helix-turn-helix transcription repressor, HrcA DNA-binding//Bacterial regulatory protein, arsR family
Cluster-52179.42851	0.949765	0.931184	0.970987	0.956522	0.984682	0	2.53	9.47	0	0.79	6.96	--	--	--	--
Cluster-52179.15213	0.949765	0.94106	0.968641	0.950121	0.929844	3.55	6.13	7.35	4.01	5.1	6.84	uncharacterized protein LOC113781529 [Coffea eugenioides]	PREDICTED: Coffea arabica uncharacterized LOC113706205 (LOC113706205), mRNA	--	Mitochondrial ribosomal protein S25
Cluster-52179.9727	0.949492	0.931014	0.985924	0.972173	0.952739	1.14	5.88	10.28	0.12	3.14	9.56	uncharacterized protein LOC114267193 [Camellia sinensis]	PREDICTED: Erythranthe guttatus uncharacterized LOC105954888 (LOC105954888), mRNA	--	--
Cluster-52179.16648	0.949486	0.964552	0.885822	0.873282	0.919244	4.39	5.83	6.87	4.94	5.01	5.46	methyltransferase-like protein 22 isoform X1 [Camellia sinensis]	PREDICTED: Quercus suber methyltransferase-like protein 22 (LOC111990421), partial mRNA	--	CENP-S protein
Cluster-52179.22103	0.949432	0.957624	0.913919	0.889271	0.932101	6.13	8.9	11.2	7.41	8.01	9	uncharacterized protein LOC113763633 [Coffea eugenioides]	PREDICTED: Coffea arabica uncharacterized LOC113724905 (LOC113724905), transcript variant X3, mRNA	DnaJ homolog subfamily B member 14 OS=Xenopus laevis OX=8355 GN=dnajb14 PE=2 SV=1	zinc-ribbon//Bacterial flagellin N-terminal helical region
Cluster-52179.23334	0.949305	0.944893	0.93984	0.947725	0.909856	5.89	20.98	23.77	10.44	9.73	19.45	protein GIGANTEA-like [Coffea arabica]	PREDICTED: Coffea arabica protein GIGANTEA-like (LOC113710915), transcript variant X1, mRNA	Protein GIGANTEA OS=Arabidopsis thaliana OX=3702 GN=GI PE=1 SV=2	Vasohibin
Cluster-52179.7067	0.949224	0.935444	0.978259	0.967524	0.930099	0.02	4.97	7	0.05	2.23	6.56	Heat shock transcription factor [Trema orientale]	PREDICTED: Coffea arabica heat stress transcription factor B-3-like (LOC113692365), mRNA	Heat stress transcription factor B-3 OS=Arabidopsis thaliana OX=3702 GN=HSFB3 PE=1 SV=1	HSF-type DNA-binding
Cluster-52179.27455	0.949157	0.952155	0.939205	0.913736	0.917714	2.91	5.13	6.54	2.34	4.26	5.33	unnamed protein product [Coffea canephora]	PREDICTED: Camellia sinensis U-box domain-containing protein 32-like (LOC114311612), transcript variant X3, mRNA	U-box domain-containing protein 32 OS=Arabidopsis thaliana OX=3702 GN=PUB32 PE=2 SV=1	Protein kinase domain//U-box domain//Protein tyrosine and serine/threonine kinase//Phage minor capsid protein 2
Cluster-52179.6886	0.949071	0.955898	0.925636	0.914396	0.893522	1.54	12.27	14.54	1.41	6.11	10.15	unnamed protein product [Coffea canephora]	PREDICTED: Coffea arabica lon protease homolog 1, mitochondrial-like (LOC113727788), mRNA	Lon protease homolog, mitochondrial OS=Zea mays OX=4577 GN=LON2 PE=1 SV=1	Lon protease (S16) C-terminal proteolytic domain//NTPase//Threonylcarbamoyl adenosine biosynthesis protein TsaE//AAA domain (Cdc48 subfamily)//TIP49 P-loop domain//AAA domain (dynein-related subfamily)//ATPase family associated with various cellular activities (AAA)//Holliday junction DNA helicase RuvB P-loop domain//NB-ARC domain//RNA helicase//ATPase family associated with various cellular acti…
Cluster-52179.20962	0.948909	0.943376	0.951577	0.953328	0.903791	3.24	8.7	9.38	3.82	4.9	8.36	pentatricopeptide repeat-containing protein At1g09190 [Coffea eugenioides]	PREDICTED: Nicotiana tabacum pentatricopeptide repeat-containing protein At1g09190-like (LOC107783794), mRNA	Pentatricopeptide repeat-containing protein At1g09190 OS=Arabidopsis thaliana OX=3702 GN=PCMP-E70 PE=2 SV=1	--
Cluster-52179.6590	0.948877	0.949211	0.935836	0.901378	0.957317	0.36	3.02	8.48	0.04	2.84	5.02	unnamed protein product [Coffea canephora]	PREDICTED: Ricinus communis uncharacterized LOC8272293 (LOC8272293), mRNA	--	B-box zinc finger
Cluster-52179.29475	0.948646	0.953774	0.93339	0.900499	0.926285	12.77	23	31.93	11.96	20.77	24.82	unnamed protein product [Coffea canephora]	PREDICTED: Quercus suber uncharacterized LOC112013016 (LOC112013016), mRNA	--	Bacterial flagellin C-terminal helical region
Cluster-58712.0	0.94858	0.957928	0.90838	0.909624	0.886963	0.62	14.3	16.34	0.95	4.07	9.6	uncharacterized protein LOC111408206 [Olea europaea var. sylvestris]	--	--	--
Cluster-52179.18261	0.94854	0.957266	0.924384	0.893712	0.915436	1.52	5.95	8.87	1.61	4.73	6	protein KINESIN LIGHT CHAIN-RELATED 1-like [Coffea arabica]	PREDICTED: Coffea eugenioides protein KINESIN LIGHT CHAIN-RELATED 1 (LOC113751705), mRNA	Protein KINESIN LIGHT CHAIN-RELATED 2 OS=Arabidopsis thaliana OX=3702 GN=KLCR2 PE=1 SV=1	Tetratricopeptide repeat//Cytochrome c oxidase assembly protein COX16//Meiosis protein SPO22/ZIP4 like//Tetratricopeptide repeat//Tetratricopeptide repeat
Cluster-52179.25635	0.948346	0.963085	0.895906	0.888724	0.888953	0.51	7.99	9.94	1.49	3.3	5.35	salicylic acid-binding protein 2 [Nicotiana benthamiana]	--	Salicylic acid-binding protein 2 OS=Nicotiana tabacum OX=4097 GN=SABP2 PE=1 SV=1	N-glycosylation protein
Cluster-52179.27739	0.948275	0.964529	0.898945	0.871568	0.907645	2.17	9.11	13.55	2.92	6.66	7.78	unnamed protein product [Coffea canephora]	PREDICTED: Coffea eugenioides protein SDA1 homolog (LOC113754472), mRNA	Protein SDA1 homolog OS=Nematostella vectensis OX=45351 GN=sdad1 PE=3 SV=1	PBC domain
Cluster-52179.8177	0.948223	0.964249	0.899475	0.869832	0.911812	3.02	16.45	26.75	3.24	12.07	14.27	cardiolipin synthase (CMP-forming), mitochondrial [Coffea eugenioides]	PREDICTED: Quercus suber cardiolipin synthase (CMP-forming), mitochondrial (LOC112018422), mRNA	Cardiolipin synthase (CMP-forming), mitochondrial OS=Arabidopsis thaliana OX=3702 GN=CLS PE=1 SV=1	CDP-alcohol phosphatidyltransferase
Cluster-52179.17317	0.948188	0.937134	0.94758	0.953831	0.939563	32.88	52.66	62.83	43.02	37.68	55.44	CCG-binding protein 1-like [Coffea arabica]	PREDICTED: Coffea eugenioides CCG-binding protein 1 (LOC113762272), mRNA	CCG-binding protein 1 OS=Arabidopsis thaliana OX=3702 GN=MEE14 PE=1 SV=1	Uso1 / p115 like vesicle tethering protein, head region//Mitotic spindle associated protein SHE1
Cluster-52179.30296	0.948181	0.961934	0.905855	0.876208	0.91439	5.71	8.99	11.81	5.04	7.85	8.61	unnamed protein product [Coffea canephora]	PREDICTED: Coffea eugenioides DNA polymerase I A, chloroplastic/mitochondrial (LOC113770654), mRNA	DNA polymerase I B, chloroplastic/mitochondrial OS=Arabidopsis thaliana OX=3702 GN=POLIB PE=2 SV=1	DNA binding protein S1FA//DNA polymerase family A//Proteasome subunit A N-terminal signature
Cluster-52179.29092	0.948169	0.964434	0.886582	0.883074	0.889457	2.79	13.02	16.39	1.72	5.06	8.29	PREDICTED: chloride channel protein CLC-c isoform X2 [Ipomoea nil]	PREDICTED: Olea europaea var. sylvestris chloride channel protein CLC-c-like (LOC111382003), transcript variant X2, mRNA	Chloride channel protein CLC-c OS=Arabidopsis thaliana OX=3702 GN=CLC-C PE=1 SV=1	WD repeat binding protein EZH2//Voltage gated chloride channel
Cluster-52179.30239	0.947896	0.960722	0.898296	0.866428	0.9385	1.02	5.06	12.1	0.4	3.98	5.42	disease resistance protein RPM1-like [Camellia sinensis]	--	--	--
Cluster-52179.20325	0.947877	0.956297	0.920912	0.885362	0.930854	21.4	35.13	50.05	21.95	33.05	37.47	glycine--tRNA ligase, mitochondrial 1-like [Coffea arabica]	PREDICTED: Coffea arabica glycine--tRNA ligase, mitochondrial 1-like (LOC113739712), mRNA	Glycine--tRNA ligase, mitochondrial 1 OS=Arabidopsis thaliana OX=3702 GN=At1g29880 PE=1 SV=1	Groucho/TLE N-terminal Q-rich domain//tRNA synthetase class II core domain (G, H, P, S and T)
Cluster-52179.33871	0.94783	0.945705	0.915761	0.902096	0.973977	7.04	9.96	19.49	7.67	7.38	12.49	hypothetical protein CR513_00089, partial [Mucuna pruriens]	Pueraria montana var. lobata 16S ribosomal RNA gene, partial sequence	--	--
Cluster-52179.39120	0.947778	0.937377	0.964412	0.935295	0.962129	0.35	6.26	15.3	1.26	5.34	11.67	putative late blight resistance protein homolog R1A-4 [Olea europaea var. sylvestris]	--	--	--
Cluster-52179.14783	0.947295	0.950318	0.92854	0.894754	0.948085	4.12	5.11	6.45	4.46	5	5.51	uncharacterized protein LOC113762314 [Coffea eugenioides]	PREDICTED: Coffea eugenioides uncharacterized LOC113762314 (LOC113762314), mRNA	--	Transcriptional regulator of RNA polII, SAGA, subunit
Cluster-52179.11058	0.947257	0.953258	0.902011	0.880178	0.958568	0.36	5.35	15.87	2.38	3.07	6.97	hypothetical protein A4A49_17433 [Nicotiana attenuata]	--	--	--
Cluster-52179.13031	0.947209	0.965723	0.88534	0.857178	0.916919	2.67	7.17	11.82	2.51	5.46	6.15	subtilisin-like protease SBT1.9 [Coffea arabica]	PREDICTED: Camellia sinensis subtilisin-like protease SBT1.9 (LOC114317861), mRNA	Subtilisin-like protease SBT3 OS=Solanum lycopersicum OX=4081 GN=sbt3 PE=1 SV=1	Subtilase family
Cluster-52179.34204	0.947158	0.931164	0.979439	0.973238	0.929103	17.07	52.17	64.66	20.57	31.13	63.06	Homoserine dehydrogenase [Handroanthus impetiginosus]	--	Bifunctional aspartokinase/homoserine dehydrogenase 2, chloroplastic OS=Arabidopsis thaliana OX=3702 GN=AKHSDH2 PE=1 SV=1	Homoserine dehydrogenase
Cluster-52179.33036	0.947115	0.938107	0.967872	0.947863	0.927973	3.9	22.68	33.24	1.77	14.69	29.21	beta-glucosidase 18-like isoform X2 [Coffea arabica]	PREDICTED: Coffea arabica beta-glucosidase 18-like (LOC113718744), mRNA	Beta-glucosidase 18 OS=Oryza sativa subsp. japonica OX=39947 GN=BGLU18 PE=3 SV=2	Glycosyl hydrolase family 1
Cluster-52179.22525	0.94705	0.937287	0.96361	0.961204	0.910846	6.16	19.45	21.87	7.25	10.87	20.38	unnamed protein product [Coffea canephora]	Mitragyna speciosa anthranilate synthase alpha-subunit 2 mRNA, complete cds	Anthranilate synthase alpha subunit 2, chloroplastic OS=Arabidopsis thaliana OX=3702 GN=ASA2 PE=2 SV=1	Toxin TisB, type I toxin-antitoxin system//Anthranilate synthase component I, N terminal region
Cluster-52179.23749	0.946966	0.957648	0.903444	0.87086	0.941952	30.28	45.85	69.42	34.22	42.91	48.51	unnamed protein product [Coffea canephora]	PREDICTED: Nicotiana tabacum heterogeneous nuclear ribonucleoprotein 1-like (LOC107814059), transcript variant X2, misc_RNA	Heterogeneous nuclear ribonucleoprotein 1 OS=Arabidopsis thaliana OX=3702 GN=RNP1 PE=1 SV=1	RNA recognition motif. (a.k.a. RRM, RBD, or RNP domain)//RNA recognition motif//AFG1-like ATPase
Cluster-52179.24871	0.946953	0.93724	0.964432	0.934556	0.956305	26.6	62.86	113.28	28.62	57.17	93.3	phosphatidylinositol 4-kinase gamma 7-like isoform X1 [Coffea arabica]	PREDICTED: Coffea eugenioides phosphatidylinositol 4-kinase gamma 5-like (LOC113751049), transcript variant X1, mRNA	Phosphatidylinositol 4-kinase gamma 7 OS=Arabidopsis thaliana OX=3702 GN=PI4KG7 PE=1 SV=2	Ubiquitin family
Cluster-52179.11952	0.946882	0.966875	0.877865	0.857426	0.907392	7.01	25.42	38.66	10.39	16.52	19.41	uncharacterized protein LOC110609549 [Manihot esculenta]	PREDICTED: Coffea arabica GMP synthase [glutamine-hydrolyzing] (LOC113704260), mRNA	GMP synthase [glutamine-hydrolyzing] OS=Aquifex aeolicus (strain VF5) OX=224324 GN=guaA PE=3 SV=1	Asparagine synthase//Phosphoadenosine phosphosulfate reductase family//GMP synthase C terminal domain//Thiamine biosynthesis protein (ThiI)
Cluster-52179.35432	0.946847	0.942974	0.93725	0.907933	0.968606	1.63	7.05	19.14	3.6	6.28	12.06	protein SODIUM POTASSIUM ROOT DEFECTIVE 1 isoform X1 [Coffea arabica]	PREDICTED: Ricinus communis protein SODIUM POTASSIUM ROOT DEFECTIVE 3 (LOC8286097), mRNA	Protein SODIUM POTASSIUM ROOT DEFECTIVE 1 OS=Arabidopsis thaliana OX=3702 GN=NAKR1 PE=1 SV=1	--
Cluster-52179.27606	0.946504	0.955892	0.918484	0.886899	0.917886	6.51	9.7	12.53	5.76	8.79	9.81	uncharacterized protein LOC113697060 [Coffea arabica]	PREDICTED: Capsicum annuum 1-aminocyclopropane-1-carboxylate oxidase homolog (LOC107864589), mRNA	1-aminocyclopropane-1-carboxylate oxidase homolog 9 OS=Arabidopsis thaliana OX=3702 GN=At5g43440 PE=2 SV=1	2OG-Fe(II) oxygenase superfamily//DNA methylase
Cluster-52179.6048	0.94649	0.955418	0.92019	0.902976	0.892929	0.14	6.72	8.56	0.14	3.48	5.53	serine/threonine-protein kinase RIPK [Coffea arabica]	PREDICTED: Coffea arabica serine/threonine-protein kinase RIPK (LOC113692251), mRNA	Serine/threonine-protein kinase RIPK OS=Arabidopsis thaliana OX=3702 GN=RIPK PE=1 SV=1	FlhB HrpN YscU SpaS Family//Protein tyrosine and serine/threonine kinase//Protein kinase domain
Cluster-52179.7846	0.946421	0.958029	0.891326	0.891302	0.901415	1.13	7.69	10.1	3.39	3.12	5.64	F-box protein SKIP27-like [Solanum pennellii]	PREDICTED: Nicotiana attenuata F-box protein At1g61340-like (LOC109242484), mRNA	--	Signaling lymphocytic activation molecule (SLAM) protein
Cluster-52179.6299	0.946157	0.921975	0.989635	0.99051	0.949296	0	31.53	51.49	0.23	5.73	51.56	--	PREDICTED: Coffea arabica glycine-rich cell wall structural protein 1.8-like (LOC113706884), mRNA	--	Ribosomal protein S13/S18
Cluster-52179.21138	0.945767	0.931808	0.964203	0.968436	0.923225	19.69	37.94	42.76	25.58	25.25	40.43	zinc finger A20 and AN1 domain-containing stress-associated protein 5 [Coffea eugenioides]	PREDICTED: Coffea eugenioides zinc finger A20 and AN1 domain-containing stress-associated protein 5 (LOC113760463), mRNA	Zinc finger A20 and AN1 domain-containing stress-associated protein 5 OS=Arabidopsis thaliana OX=3702 GN=SAP5 PE=2 SV=1	A20-like zinc finger//AN1-like Zinc finger
Cluster-52179.5950	0.945533	0.925604	0.965854	0.955694	0.9842	0.02	5.76	22.85	0.5	0.63	16.55	AT-hook motif nuclear-localized protein 20-like [Coffea arabica]	PREDICTED: Coffea arabica AT-hook motif nuclear-localized protein 20-like (LOC113730613), mRNA	AT-hook motif nuclear-localized protein 20 OS=Arabidopsis thaliana OX=3702 GN=AHL20 PE=2 SV=1	--
Cluster-52179.22486	0.945296	0.962288	0.889994	0.877128	0.886285	4.76	8.19	9.27	5.08	6.25	6.97	unnamed protein product [Coffea canephora]	PREDICTED: Coffea arabica endonuclease 4-like (LOC113725938), mRNA	Endonuclease 4 OS=Arabidopsis thaliana OX=3702 GN=ENDO4 PE=1 SV=1	S1/P1 Nuclease
Cluster-52179.23055	0.944917	0.959364	0.891144	0.859201	0.933301	4.45	6.1	8.54	4.67	5.7	6.13	uncharacterized protein LOC111372315 isoform X1 [Olea europaea var. sylvestris]	PREDICTED: Coffea arabica uncharacterized LOC113739696 (LOC113739696), transcript variant X4, misc_RNA	Serine/threonine-protein kinase 11-interacting protein OS=Xenopus tropicalis OX=8364 GN=stk11ip PE=2 SV=1	Leucine Rich repeat//Leucine Rich Repeat//Leucine rich repeat
Cluster-52179.10322	0.944915	0.923704	0.985621	0.971213	0.959891	1.2	4.32	8.24	0.67	2.56	7.69	peroxidase 73-like isoform X1 [Camellia sinensis]	PREDICTED: Ricinus communis peroxidase 73 (LOC8283399), mRNA	Peroxidase 51 OS=Arabidopsis thaliana OX=3702 GN=PER51 PE=2 SV=1	Peroxidase
Cluster-52179.39841	0.944839	0.951841	0.892481	0.873894	0.957407	0.31	12.47	48	0.21	3.55	16.55	vestitone reductase-like [Camellia sinensis]	PREDICTED: Olea europaea var. sylvestris vestitone reductase-like (LOC111387146), mRNA	Vestitone reductase OS=Medicago sativa OX=3879 PE=1 SV=1	Glutamate/Leucine/Phenylalanine/Valine dehydrogenase//NAD dependent epimerase/dehydratase family
Cluster-52179.26845	0.94483	0.956005	0.909322	0.896789	0.886165	3.53	18.7	22.08	5.17	10.56	14.86	unnamed protein product [Coffea canephora]	PREDICTED: Coffea arabica ribosome biogenesis protein BRX1 homolog 1 (LOC113687974), mRNA	Ribosome biogenesis protein BRX1 homolog 1 OS=Arabidopsis thaliana OX=3702 GN=BRIX1-1 PE=2 SV=1	Hok/gef family
Cluster-52179.12435	0.944696	0.935193	0.961612	0.941563	0.93622	2.84	5.06	7.32	1.5	3.89	6.36	CASP-like protein 5B3 [Vitis vinifera]	PREDICTED: Coffea eugenioides CASP-like protein 5B3 (LOC113764600), transcript variant X2, mRNA	CASP-like protein 5B3 OS=Arabidopsis thaliana OX=3702 GN=At3g23200 PE=2 SV=1	EamA-like transporter family
Cluster-52179.27192	0.944684	0.930883	0.974769	0.96077	0.929958	3.3	7.47	9.36	4.07	5.56	8.96	uncharacterized membrane protein At3g27390-like [Coffea arabica]	PREDICTED: Coffea arabica uncharacterized membrane protein At3g27390-like (LOC113701528), transcript variant X2, mRNA	Uncharacterized membrane protein At3g27390 OS=Arabidopsis thaliana OX=3702 GN=At3g27390 PE=1 SV=2	Erythromycin resistance leader peptide
Cluster-52179.35354	0.94452	0.947379	0.934347	0.899044	0.932101	2.13	10.3	19.61	1.07	9.21	13.21	unnamed protein product [Coffea canephora]	PREDICTED: Coffea eugenioides uncharacterized LOC113776212 (LOC113776212), mRNA	--	Methyltransferase domain
Cluster-52179.10122	0.94438	0.95345	0.919182	0.887191	0.913831	1.88	5.86	8.52	2.57	4.94	5.97	probable GTP-binding protein OBGM, mitochondrial [Coffea eugenioides]	PREDICTED: Olea europaea var. sylvestris probable GTP-binding protein OBGM, mitochondrial (LOC111389783), transcript variant X3, misc_RNA	Probable GTP-binding protein OBGM, mitochondrial OS=Oryza sativa subsp. japonica OX=39947 GN=OBGM PE=2 SV=1	Ferrous iron transport protein B//Elongation factor Tu GTP binding domain//50S ribosome-binding GTPase//ABC transporter//ADP-ribosylation factor family
Cluster-52179.4417	0.944342	0.954669	0.910467	0.878291	0.921831	6.58	12.54	19.66	4.2	10.84	12.92	uncharacterized protein LOC111375228 [Olea europaea var. sylvestris]	PREDICTED: Coffea eugenioides uncharacterized LOC113758905 (LOC113758905), mRNA	--	Doublecortin
Cluster-52179.39392	0.944256	0.964684	0.869131	0.847711	0.915297	1.36	10.37	20.62	1.08	5.42	7.12	protein argonaute 7-like [Coffea arabica]	Solanum lycopersicum cultivar I-3 chromosome 1	Protein argonaute 7 OS=Oryza sativa subsp. japonica OX=39947 GN=AGO7 PE=2 SV=2	Replication protein//Piwi domain//PAZ domain
Cluster-52179.5044	0.944158	0.932682	0.941904	0.924675	0.98193	0.07	8.1	41.98	0.12	2.24	24.26	CASP-like protein 1F3 [Coffea arabica]	--	CASP-like protein 1F3 OS=Populus trichocarpa OX=3694 GN=POPTRDRAFT_752786 PE=3 SV=1	--
Cluster-52179.2127	0.943736	0.922555	0.976806	0.961107	0.975827	0.03	4.74	15.12	0.04	2.1	12.45	indole-3-acetate O-methyltransferase 1-like isoform X1 [Olea europaea var. sylvestris]	PREDICTED: Olea europaea var. sylvestris indole-3-acetate O-methyltransferase 1-like (LOC111376492), transcript variant X2, mRNA	Indole-3-acetate O-methyltransferase 1 OS=Arabidopsis thaliana OX=3702 GN=IAMT1 PE=1 SV=1	Methyltransferase domain//Orn/Lys/Arg decarboxylase, N-terminal domain//SAM dependent carboxyl methyltransferase
Cluster-52179.31412	0.943702	0.960395	0.893246	0.862995	0.907343	15.82	24.68	32.12	14.76	21.72	23.06	uncharacterized protein LOC113767503 [Coffea eugenioides]	PREDICTED: Erythranthe guttatus uncharacterized LOC105966661 (LOC105966661), transcript variant X3, misc_RNA	Ribonuclease 2 OS=Arabidopsis thaliana OX=3702 GN=RNS2 PE=2 SV=1	Ribonuclease T2 family//Ycf4
Cluster-52179.9431	0.943586	0.934956	0.937773	0.915387	0.978132	1.03	13.2	57.91	3.11	8.23	33.55	Major intrinsic protein [Corchorus capsularis]	PREDICTED: Herrania umbratica probable aquaporin TIP1-2 (LOC110412199), mRNA	Probable aquaporin TIP1-2 OS=Oryza sativa subsp. japonica OX=39947 GN=TIP1-2 PE=2 SV=1	Major intrinsic protein
Cluster-52179.39355	0.943431	0.949253	0.926093	0.8924	0.922071	1.37	5.84	10.28	0.31	4.9	6.71	beta-glucosidase 45 [Manihot esculenta]	PREDICTED: Populus euphratica beta-glucosidase 46-like (LOC105134834), mRNA	Beta-glucosidase 45 OS=Arabidopsis thaliana OX=3702 GN=BGLU45 PE=1 SV=1	Glycosyl hydrolase family 1
Cluster-52179.15221	0.943401	0.935732	0.959902	0.948994	0.908196	0.83	6.6	8.01	1.19	3.55	7.24	uncharacterized protein LOC114276652 [Camellia sinensis]	--	--	--
Cluster-52179.23430	0.943365	0.947734	0.926434	0.914868	0.89327	2.58	9.43	10.88	4.18	5.99	8.58	unnamed protein product [Coffea canephora]	PREDICTED: Coffea arabica E3 ubiquitin ligase BIG BROTHER-related-like (LOC113725071), transcript variant X1, mRNA	E3 ubiquitin-protein ligase BIG BROTHER OS=Arabidopsis thaliana OX=3702 GN=BB PE=1 SV=1	RAD9, RAD1, HUS1-interacting nuclear orphan protein
Cluster-52179.9432	0.943083	0.94127	0.91593	0.894449	0.971473	7.51	86.91	388.34	16.92	43.51	182.01	probable aquaporin TIP1-2 [Camellia sinensis]	PREDICTED: Citrus clementina aquaporin TIP1-3 (LOC18033854), mRNA	Probable aquaporin TIP1-2 OS=Oryza sativa subsp. japonica OX=39947 GN=TIP1-2 PE=2 SV=1	Major intrinsic protein
Cluster-52179.12791	0.942896	0.95246	0.913364	0.898831	0.887231	2.96	7.53	8.59	3.69	5.28	6.61	putative pentatricopeptide repeat-containing protein At1g10330 [Coffea eugenioides]	PREDICTED: Coffea arabica putative pentatricopeptide repeat-containing protein At1g10330 (LOC113703445), mRNA	Putative pentatricopeptide repeat-containing protein At1g10330 OS=Arabidopsis thaliana OX=3702 GN=PCMP-E71 PE=3 SV=1	Flavin reductase like domain
Cluster-52179.34485	0.942773	0.946439	0.90042	0.88437	0.954752	1.65	6.56	15.25	4.58	3.86	7.9	monooxygenase 2-like isoform X1 [Coffea eugenioides]	PREDICTED: Nicotiana tabacum FAD-dependent urate hydroxylase-like (LOC107805271), transcript variant X2, mRNA	Monooxygenase 2 OS=Arabidopsis thaliana OX=3702 GN=MO2 PE=2 SV=1	Squalene epoxidase//FAD dependent oxidoreductase//FAD binding domain//Pyridine nucleotide-disulphide oxidoreductase//Flavin containing amine oxidoreductase
Cluster-52179.38314	0.94259	0.92606	0.966343	0.943581	0.973633	0.99	2.52	6.66	0.74	2	5.26	disease resistance protein RPM1-like isoform X1 [Coffea arabica]	PREDICTED: Populus trichocarpa uncharacterized LOC7456109 (LOC7456109), mRNA	Disease resistance protein RPM1 OS=Arabidopsis thaliana OX=3702 GN=RPM1 PE=1 SV=1	Leucine Rich Repeat//Leucine rich repeat
Cluster-52179.5461	0.942557	0.934236	0.927485	0.913384	0.978609	0	13.05	72.28	0.09	0	36.25	hypothetical protein CCACVL1_28454 [Corchorus capsularis]	PREDICTED: Daucus carota subsp. sativus flowering-promoting factor 1-like protein 3 (LOC108199001), mRNA	Flowering-promoting factor 1-like protein 3 OS=Oryza sativa subsp. japonica OX=39947 GN=Os02g0460200 PE=2 SV=1	--
Cluster-52179.36987	0.94243	0.922687	0.965155	0.957291	0.970849	4.79	5.17	6.46	4.29	4.63	6.01	4-diphosphocytidyl-methylerythritol 2-phosphate synthase [Catharanthus roseus]	Rauvolfia verticillata 2-C-methyl-D-erythritol 4-phosphatecytidyltransferase (MCT) mRNA, complete cds	2-C-methyl-D-erythritol 4-phosphate cytidylyltransferase, chloroplastic OS=Arabidopsis thaliana OX=3702 GN=ISPD PE=1 SV=1	2-C-methyl-D-erythritol 4-phosphate cytidylyltransferase
Cluster-52179.5773	0.942409	0.937538	0.944616	0.946891	0.893142	0	7.94	8.61	0.08	2.19	7.2	cytochrome P450 71A9-like [Quercus suber]	PREDICTED: Prunus avium cytochrome P450 71A9-like (LOC110751490), mRNA	Cytochrome P450 71A9 OS=Glycine max OX=3847 GN=CYP71A9 PE=2 SV=1	Cytochrome P450
Cluster-52179.8378	0.942408	0.924672	0.955491	0.943791	0.983257	1	50.83	228.46	7.08	6	153.71	--	--	--	Metallothionein
Cluster-52179.5663	0.942167	0.942217	0.933774	0.926166	0.898013	2.29	7.06	8.05	3.74	4.53	6.73	uncharacterized protein LOC113709512 [Coffea arabica]	PREDICTED: Coffea arabica uncharacterized LOC113709512 (LOC113709512), transcript variant X4, misc_RNA	--	Vpu protein//TaqI restriction endonuclease//Heme exporter protein D (CcmD)
Cluster-52179.33062	0.942116	0.92788	0.966944	0.969377	0.91172	1.84	14.36	16.85	0.34	4.49	16.17	ethylene-responsive transcription factor rap2-7 [Nicotiana attenuata]	PREDICTED: Juglans regia ethylene-responsive transcription factor RAP2-7-like (LOC109022208), transcript variant X2, mRNA	--	AP2 domain//M-factor
Cluster-52179.10636	0.941911	0.953385	0.91147	0.885206	0.895366	2.24	25.12	35.1	3.48	17.01	22.15	--	--	--	'Paired box' domain
Cluster-52179.19522	0.941845	0.954447	0.906517	0.885937	0.887217	12.14	65.5	83.09	11.99	41.27	53.68	probable nucleolar protein 5-2 [Coffea arabica]	PREDICTED: Coffea arabica probable nucleolar protein 5-2 (LOC113699132), mRNA	Probable nucleolar protein 5-2 OS=Arabidopsis thaliana OX=3702 GN=NOP5-2 PE=1 SV=1	--
Cluster-52179.16229	0.941614	0.946318	0.915433	0.879278	0.949679	27.21	137.32	378.8	28.74	135.64	206.1	8-hydroxygeraniol dehydrogenase-like [Coffea arabica]	Catharanthus roseus redox 1 mRNA, complete cds	Protein REDOX 1 OS=Catharanthus roseus OX=4058 GN=Redox1 PE=1 SV=1	HAMP domain//Zinc-binding dehydrogenase//D-isomer specific 2-hydroxyacid dehydrogenase, NAD binding domain//Alcohol dehydrogenase GroES-like domain
Cluster-52179.8860	0.941609	0.949204	0.880406	0.872786	0.948421	6.05	19.37	55.09	3.4	2.9	19.35	cytochrome P450 81E8-like [Coffea arabica]	PREDICTED: Quercus suber cytochrome P450 81E8-like (LOC112034317), mRNA	Cytochrome P450 81Q32 OS=Catharanthus roseus OX=4058 GN=CYP81Q32 PE=2 SV=1	Cytochrome P450
Cluster-52179.11907	0.941471	0.937556	0.939207	0.921894	0.929396	3.06	6.11	7.97	4.69	4.96	6.72	unnamed protein product [Coffea canephora]	PREDICTED: Olea europaea var. sylvestris pentatricopeptide repeat-containing protein At5g66631-like (LOC111409191), mRNA	Pentatricopeptide repeat-containing protein At5g66631 OS=Arabidopsis thaliana OX=3702 GN=At5g66631 PE=2 SV=1	Bacterial regulatory proteins, crp family//Astacin (Peptidase family M12A)
Cluster-52179.6533	0.941084	0.937351	0.942776	0.916172	0.936088	2.44	5	7.1	3.66	4.41	5.89	unnamed protein product [Coffea canephora]	--	24.1 kDa heat shock protein, mitochondrial OS=Oryza sativa subsp. japonica OX=39947 GN=HSP24.1 PE=2 SV=1	TilS substrate C-terminal domain
Cluster-52179.11860	0.940964	0.958316	0.882884	0.862607	0.898513	4.71	8.99	11.32	6.08	7.15	7.9	unnamed protein product [Coffea canephora]	--	--	--
Cluster-52179.6078	0.940925	0.914391	0.98628	0.982215	0.9653	0.12	8.8	20.41	0.16	1.53	19.34	unnamed protein product [Coffea canephora]	--	--	--
Cluster-52179.15431	0.940831	0.960316	0.880014	0.86252	0.883844	12.74	15.84	17.16	12.56	14.14	14.62	hypothetical protein VIGAN_04023700 [Vigna angularis var. angularis]	Cucumis melo genomic chromosome, chr_6	--	--
Cluster-52179.22081	0.940671	0.955169	0.882334	0.854426	0.930403	111.85	154.48	242.95	91	135.29	152.84	putative mannitol dehydrogenase [Vitis vinifera]	Neolamarckia cadamba cinnamyl alcohol dehydrogenase (CAD) mRNA, complete cds	Alcohol dehydrogenase 9 OS=Catharanthus roseus OX=4058 GN=ADH9 PE=2 SV=1	Zinc-binding dehydrogenase//D-isomer specific 2-hydroxyacid dehydrogenase, NAD binding domain//Alcohol dehydrogenase GroES-like domain
Cluster-52179.40717	0.940666	0.914751	0.982466	0.97655	0.970967	0.2	2.96	7.88	0.04	0.54	7.11	tabersonine 16-hydroxylase 2-like [Coffea eugenioides]	PREDICTED: Coffea eugenioides tabersonine 16-hydroxylase 2-like (LOC113766667), mRNA	Tabersonine 6,7-epoxidase isoform 1 OS=Catharanthus roseus OX=4058 GN=TEX1 PE=1 SV=1	Cytochrome P450
Cluster-52179.2779	0.940571	0.921349	0.959301	0.946898	0.981795	0.02	2.15	9.89	0	0.28	6.96	AT-hook motif nuclear-localized protein 23 [Vitis vinifera]	PREDICTED: Coffea arabica AT-hook motif nuclear-localized protein 23-like (LOC113706309), mRNA	AT-hook motif nuclear-localized protein 23 OS=Arabidopsis thaliana OX=3702 GN=AHL23 PE=1 SV=1	--
Cluster-52179.31201	0.940505	0.931558	0.95845	0.927347	0.946206	6.9	10.44	15.47	6.24	9.93	13.5	alpha-L-fucosidase 2 [Salvia splendens]	PREDICTED: Abrus precatorius alpha-L-fucosidase 2 (LOC113871966), mRNA	Alpha-L-fucosidase 2 OS=Arabidopsis thaliana OX=3702 GN=FUC95A PE=1 SV=1	--
Cluster-52179.22813	0.94048	0.94118	0.925799	0.900287	0.935611	4.13	6.11	7.9	5.24	5.6	6.61	hypothetical protein F511_10065 [Dorcoceras hygrometricum]	PREDICTED: Coffea arabica uncharacterized LOC113692995 (LOC113692995), mRNA	--	Amino acid permease
Cluster-52179.38770	0.940468	0.951519	0.886842	0.875184	0.917256	3.25	6.12	8.18	4.75	4.58	5.67	transcription factor bHLH128-like isoform X1 [Coffea arabica]	--	Transcription factor bHLH129 OS=Arabidopsis thaliana OX=3702 GN=BHLH129 PE=3 SV=2	--
Cluster-52179.6885	0.940282	0.923746	0.96939	0.972233	0.917061	8.81	23.81	27.19	11.95	13.42	26.7	protein SLOW GREEN 1, chloroplastic-like [Coffea arabica]	PREDICTED: Beta vulgaris subsp. vulgaris hypothetical protein (LOC104888692), mRNA	protein SLOW GREEN 1, chloroplastic OS=Arabidopsis thaliana OX=3702 GN=SG1 PE=1 SV=1	Tetratricopeptide repeat//Tetratricopeptide repeat//Alkyl sulfatase dimerisation//Tetratricopeptide repeat//Tetratricopeptide repeat
Cluster-52179.21622	0.940061	0.946772	0.920257	0.89418	0.905297	20.11	53.06	68.83	30.48	43.15	52.99	uncharacterized protein LOC113727252 isoform X1 [Coffea arabica]	PREDICTED: Quercus suber calmodulin binding protein PICBP-like (LOC112025609), mRNA	Calmodulin binding protein PICBP OS=Arabidopsis thaliana OX=3702 GN=PICBP PE=2 SV=1	Sprouty protein (Spry)//Alphaherpesvirus tegument protein US9//Plant calmodulin-binding domain
Cluster-52179.9822	0.939964	0.939978	0.94084	0.909903	0.91801	0.78	4.26	6.9	0.23	3.42	5.21	--	--	--	Vertebrate endogenous opioids neuropeptide
Cluster-52179.6804	0.939794	0.957881	0.864436	0.844469	0.924964	0	11.48	30.03	0.02	4.4	8.17	probable L-gulonolactone oxidase 6 [Coffea eugenioides]	PREDICTED: Coffea eugenioides probable L-gulonolactone oxidase 6 (LOC113754444), mRNA	Probable L-gulonolactone oxidase 6 OS=Arabidopsis thaliana OX=3702 GN=GULLO6 PE=3 SV=1	FAD binding domain//D-arabinono-1,4-lactone oxidase
Cluster-52179.13523	0.939574	0.92765	0.960405	0.961894	0.903227	1.49	16.29	18.46	0.41	5.27	17.45	ethylene-responsive transcription factor RAP2-7-like isoform X1 [Coffea arabica]	PREDICTED: Lactuca sativa floral homeotic protein APETALA 2-like (LOC111893119), transcript variant X3, mRNA	Floral homeotic protein APETALA 2 OS=Arabidopsis thaliana OX=3702 GN=AP2 PE=1 SV=1	AP2 domain
Cluster-52179.15724	0.939538	0.947496	0.916363	0.894284	0.895961	1.49	6.4	8.18	2.85	4.6	5.99	unnamed protein product [Coffea canephora]	PREDICTED: Coffea eugenioides tubulin--tyrosine ligase-like protein 12 (LOC113773145), transcript variant X3, mRNA	Tubulin--tyrosine ligase-like protein 12 OS=Mus musculus OX=10090 GN=Ttll12 PE=1 SV=1	Tubulin-tyrosine ligase family
Cluster-13245.0	0.939472	0.93972	0.936093	0.923973	0.89205	13.78	34.82	38.8	17.53	24.44	33.7	hypothetical protein MARPO_0099s0059 [Marchantia polymorpha]	Ascoidea rubescens DSM 1968 hypothetical protein mRNA	60S ribosomal protein L8 OS=Caenorhabditis elegans OX=6239 GN=rpl-2 PE=3 SV=1	Ribosomal Proteins L2, C-terminal domain
Cluster-52179.37728	0.939244	0.946326	0.896576	0.868123	0.950379	1.95	6.82	17.34	3.92	5.63	8.76	--	--	--	--
Cluster-52179.17808	0.939227	0.93975	0.937756	0.902316	0.926491	4.24	9.34	14.28	4.32	8.76	11.26	autophagy-related protein 18g-like [Camellia sinensis]	PREDICTED: Hevea brasiliensis autophagy-related protein 18g-like (LOC110658776), transcript variant X4, mRNA	Autophagy-related protein 18g OS=Arabidopsis thaliana OX=3702 GN=ATG18G PE=2 SV=1	Tryptophan synthase alpha chain//WD domain, G-beta repeat
Cluster-52179.40796	0.939176	0.9329	0.9153	0.904326	0.973365	0.4	2.41	11.35	0.56	0	5.37	probable disease resistance protein At1g58602 [Coffea arabica]	--	Probable disease resistance protein RXW24L OS=Arabidopsis thaliana OX=3702 GN=RXW24L PE=2 SV=1	--
Cluster-52179.33869	0.938666	0.921372	0.958619	0.940783	0.974437	1.09	3	7.31	2.03	2.2	5.72	hypothetical protein CR513_00089, partial [Mucuna pruriens]	Trachelomonas armata strain ACOI 1323 16S small subunit ribosomal RNA gene, partial sequence; chloroplast	--	--
Cluster-52179.5977	0.93858	0.94912	0.87987	0.857689	0.946358	0.32	8.92	32.14	0.56	3.95	10.53	probable indole-3-acetic acid-amido synthetase GH3.1 [Coffea eugenioides]	PREDICTED: Olea europaea var. sylvestris probable indole-3-acetic acid-amido synthetase GH3.1 (LOC111375834), mRNA	Probable indole-3-acetic acid-amido synthetase GH3.1 OS=Arabidopsis thaliana OX=3702 GN=GH3.1 PE=2 SV=1	Herpesvirus latent membrane protein 1 (LMP1)
Cluster-52179.7178	0.93855	0.918528	0.981865	0.971576	0.933918	9.82	600.59	932.69	14.07	269.97	940.13	unnamed protein product [Coffea canephora]	--	14 kDa proline-rich protein DC2.15 OS=Daucus carota OX=4039 PE=2 SV=1	--
Cluster-52179.13797	0.938303	0.955214	0.887726	0.855754	0.904542	6.8	11.8	15.69	7.77	10.52	11.11	ubiquitin carboxyl-terminal hydrolase MINDY-1 isoform X1 [Coffea eugenioides]	PREDICTED: Camellia sinensis ubiquitin carboxyl-terminal hydrolase MINDY-1-like (LOC114274925), transcript variant X2, mRNA	Ubiquitin carboxyl-terminal hydrolase MINDY-1 OS=Mus musculus OX=10090 GN=Mindy1 PE=1 SV=1	MINDY deubiquitinase
Cluster-52179.23760	0.938209	0.93853	0.939729	0.912062	0.907466	0.9	5.01	7.19	0.59	3.76	5.66	--	PREDICTED: Nicotiana attenuata uncharacterized LOC109219424 (LOC109219424), ncRNA	--	MamI restriction endonuclease
Cluster-52179.18834	0.938168	0.952376	0.898534	0.869049	0.896571	10.07	29.75	42.87	6.19	22.94	26.66	protein EXORDIUM-like [Coffea arabica]	PREDICTED: Populus trichocarpa protein EXORDIUM-like (LOC112327592), mRNA	Protein PHOSPHATE-INDUCED 1 OS=Nicotiana tabacum OX=4097 GN=PHI-1 PE=2 SV=1	--
Cluster-52179.6465	0.938146	0.918549	0.981165	0.968201	0.935948	1.33	20.09	31.79	2.24	10.68	31.63	uncharacterized protein LOC113764117 [Coffea eugenioides]	PREDICTED: Coffea eugenioides geranylgeranyl diphosphate reductase-like (LOC113764117), mRNA	Geranylgeranyl diphosphate reductase, chloroplastic OS=Nicotiana tabacum OX=4097 GN=CHLP PE=2 SV=1	FAD dependent oxidoreductase//FAD binding domain//Pyridine nucleotide-disulphide oxidoreductase
Cluster-52179.6252	0.938059	0.937004	0.943073	0.915007	0.910541	1.2	4.94	7.05	0.95	3.86	5.72	solute carrier family 25 member 44-like [Coffea arabica]	PREDICTED: Coffea arabica solute carrier family 25 member 44-like (LOC113704166), mRNA	Solute carrier family 25 member 44 OS=Mus musculus OX=10090 GN=Slc25a44 PE=1 SV=1	RNA polymerase Rpb2, domain 3
Cluster-52179.22110	0.93802	0.951812	0.889295	0.853675	0.927728	5.64	7.51	10.7	5.44	7.23	7.71	pentatricopeptide repeat-containing protein At5g65560-like isoform X1 [Coffea arabica]	PREDICTED: Ipomoea nil pentatricopeptide repeat-containing protein At5g65560 (LOC109147077), transcript variant X12, mRNA	Pentatricopeptide repeat-containing protein At5g65560 OS=Arabidopsis thaliana OX=3702 GN=At5g65560 PE=2 SV=1	UDP-glucoronosyl and UDP-glucosyl transferase//Tetratricopeptide repeat
Cluster-52179.15364	0.938019	0.959954	0.868999	0.845399	0.891285	4.32	5.99	7.13	4.26	5.21	5.35	pentatricopeptide repeat-containing protein At5g19020, mitochondrial-like [Coffea arabica]	PREDICTED: Pyrus x bretschneideri pentatricopeptide repeat-containing protein At5g19020, mitochondrial (LOC103955621), mRNA	Pentatricopeptide repeat-containing protein At5g19020, mitochondrial OS=Arabidopsis thaliana OX=3702 GN=PCMP-E42 PE=2 SV=1	Tetratricopeptide repeat
Cluster-52179.23465	0.938002	0.92663	0.939265	0.929713	0.956197	12.03	34.83	61.96	28.49	22.51	47.12	non-specific phospholipase C2 [Olea europaea var. sylvestris]	PREDICTED: Olea europaea var. sylvestris non-specific phospholipase C2 (LOC111411905), mRNA	Non-specific phospholipase C2 OS=Arabidopsis thaliana OX=3702 GN=NPC2 PE=2 SV=1	Phosphoesterase family
Cluster-52179.35512	0.93795	0.948531	0.902912	0.864595	0.927544	1.35	19.97	47.35	1	18.81	24.13	probable receptor-like serine/threonine-protein kinase At5g57670 [Coffea arabica]	PREDICTED: Coffea eugenioides probable receptor-like serine/threonine-protein kinase At5g57670 (LOC113781967), mRNA	Putative proline-rich receptor-like protein kinase PERK11 OS=Arabidopsis thaliana OX=3702 GN=PERK11 PE=2 SV=2	Protein kinase domain//Protein tyrosine and serine/threonine kinase
Cluster-52179.6575	0.93758	0.943552	0.924271	0.89879	0.89387	2.55	25.39	34.08	3.22	17.43	24.68	PREDICTED: mitochondrial import receptor subunit TOM9-2-like [Erythranthe guttata]	--	Mitochondrial import receptor subunit TOM9-1 OS=Arabidopsis thaliana OX=3702 GN=TOM9-1 PE=2 SV=1	Mitochondrial import receptor subunit Tom22
Cluster-52179.12894	0.937522	0.943403	0.921299	0.903772	0.886526	17.12	31.53	34.93	19.57	25.24	29.94	unnamed protein product [Coffea canephora]	PREDICTED: Coffea eugenioides binding partner of ACD11 1-like (LOC113779587), mRNA	Binding partner of ACD11 1 OS=Arabidopsis thaliana OX=3702 GN=BPA1 PE=1 SV=1	--
Cluster-52179.25264	0.937515	0.923903	0.940074	0.935849	0.957479	13.15	13.95	17.32	11.15	12.16	15.51	PREDICTED: uncharacterized protein LOC100244841 [Vitis vinifera]	PREDICTED: Sesamum indicum uncharacterized LOC105175489 (LOC105175489), mRNA	E3 ubiquitin-protein ligase AIRP2 OS=Arabidopsis thaliana OX=3702 GN=AIRP2 PE=1 SV=1	Zinc finger, C3HC4 type (RING finger)//P-11 zinc finger//zinc RING finger of MSL2//RING-H2 zinc finger domain//Anaphase-promoting complex subunit 11 RING-H2 finger
Cluster-52179.17936	0.937496	0.93764	0.928195	0.891291	0.944968	25.95	45.16	86.69	19.84	45.7	61.53	hypothetical protein LSAT_4X50261 [Lactuca sativa]	Nicotiana attenuata mitochondrion, complete genome	--	--
Cluster-52179.22866	0.937482	0.929133	0.957521	0.927435	0.93356	8.42	17.87	27.55	7.11	16.03	23.93	uncharacterized protein LOC113742635 [Coffea arabica]	PREDICTED: Coffea arabica alcohol dehydrogenase-like (LOC113742635), transcript variant X3, mRNA	Succinate-semialdehyde dehydrogenase (acetylating) OS=Metallosphaera sedula (strain ATCC 51363 / DSM 5348 / JCM 9185 / NBRC 15509 / TH2) OX=399549 GN=Msed_1424 PE=1 SV=1	Saccharopine dehydrogenase NADP binding domain//TrkA-N domain//Alcohol dehydrogenase GroES-like domain//Zinc-binding dehydrogenase//D-isomer specific 2-hydroxyacid dehydrogenase, NAD binding domain
Cluster-52179.9841	0.93696	0.935989	0.942264	0.915143	0.906901	3.67	7.18	8.88	3.8	6.15	7.78	Diphthine methyltransferase [Actinidia chinensis var. chinensis]	PREDICTED: Nicotiana attenuata diphthine methyltransferase homolog (LOC109206762), transcript variant X2, mRNA	Diphthine methyltransferase homolog OS=Dictyostelium discoideum OX=44689 GN=wdr85 PE=3 SV=1	WD domain, G-beta repeat
Cluster-52179.22934	0.936822	0.946249	0.908695	0.870029	0.921489	1.28	7.43	14.86	1.25	7	8.69	hypothetical protein CDL15_Pgr014070 [Punica granatum]	PREDICTED: Nicotiana attenuata calcineurin subunit B-like (LOC109208366), transcript variant X4, misc_RNA	--	--
Cluster-52179.17255	0.936515	0.946279	0.898405	0.860978	0.936159	8.41	12.37	20.19	8.35	12.24	13.8	uncharacterized protein LOC113766873 [Coffea eugenioides]	PREDICTED: Coffea eugenioides uncharacterized LOC113766873 (LOC113766873), mRNA	Calmodulin calcium-dependent NAD kinase OS=Arabidopsis thaliana OX=3702 GN=NADKC PE=1 SV=1	Threonylcarbamoyl adenosine biosynthesis protein TsaE//Zeta toxin
Cluster-52179.20425	0.936449	0.928077	0.95817	0.940817	0.907551	14.01	20.63	22.89	14.21	17.76	22.06	unnamed protein product [Coffea canephora]	PREDICTED: Ipomoea nil uncharacterized LOC109192999 (LOC109192999), mRNA	--	Isoprenylcysteine carboxyl methyltransferase (ICMT) family
Cluster-52179.36509	0.936328	0.928377	0.956679	0.926706	0.929107	4.02	6	7.75	3.94	5.61	7.1	WD40 repeat-containing protein HOS15 [Momordica charantia]	PREDICTED: Medicago truncatula WD40 repeat-containing protein HOS15 (LOC25493518), transcript variant X3, mRNA	WD40 repeat-containing protein HOS15 OS=Arabidopsis thaliana OX=3702 GN=HOS15 PE=2 SV=1	Transition state regulatory protein AbrB//WD domain, G-beta repeat//Coatomer WD associated region
Cluster-52179.40282	0.936281	0.912944	0.983753	0.970523	0.951257	0	3.05	6.29	0	1.43	6.16	7-deoxyloganetic acid glucosyltransferase like [Actinidia chinensis var. chinensis]	--	7-deoxyloganetic acid glucosyltransferase OS=Catharanthus roseus OX=4058 GN=UGT709C2 PE=1 SV=1	--
Cluster-52179.8874	0.936186	0.914265	0.982558	0.968064	0.945945	4.83	54.3	99.73	5.42	30.1	98.23	transcription factor TCP8-like [Coffea eugenioides]	PREDICTED: Nicotiana attenuata transcription factor TCP8-like (LOC109208711), mRNA	Transcription factor TCP8 OS=Arabidopsis thaliana OX=3702 GN=TCP8 PE=1 SV=1	Anaphase promoting complex subunit 8 / Cdc23
Cluster-52179.33295	0.936125	0.936547	0.935782	0.91577	0.895626	19.36	45.14	52.67	24.39	35.24	45.85	uncharacterized protein LOC113717132 [Coffea arabica]	PREDICTED: Coffea eugenioides uncharacterized LOC113751183 (LOC113751183), mRNA	--	Domain of unknown function (DUF1891)
Cluster-52179.20003	0.936008	0.918585	0.962157	0.961992	0.929025	3.92	8.02	11.33	0.46	3.44	10.38	hypothetical protein CDL12_03812 [Handroanthus impetiginosus]	--	--	Thymosin beta-4 family
Cluster-52179.33035	0.93501	0.935597	0.93133	0.921544	0.881807	1.24	17.89	20.11	0.94	8.46	16.21	beta-glucosidase 18-like [Olea europaea var. sylvestris]	--	Probable inactive beta-glucosidase 14 OS=Oryza sativa subsp. japonica OX=39947 GN=BGLU14 PE=2 SV=2	Glycosyl hydrolase family 1//Cellulase (glycosyl hydrolase family 5)
Cluster-52179.16133	0.934973	0.917283	0.973457	0.967431	0.916972	1.33	5.23	6.46	1.69	2.93	6.55	unnamed protein product [Coffea canephora]	Ipomoea triloba cultivar NCNSP0323 chromosome 13	Transcription factor bHLH35 OS=Arabidopsis thaliana OX=3702 GN=BHLH35 PE=2 SV=1	Mad1 and Cdc20-bound-Mad2 binding//Helix-loop-helix DNA-binding domain
Cluster-52179.24412	0.934948	0.919144	0.964219	0.93738	0.95799	3.85	12.87	31.9	1.69	11.17	26.47	unnamed protein product [Coffea canephora]	--	Protein TIFY 6B OS=Arabidopsis thaliana OX=3702 GN=TIFY6B PE=1 SV=1	--
Cluster-52179.18560	0.93458	0.933581	0.92155	0.891786	0.94571	2.71	6.4	11.65	4.94	5.88	8.31	disease resistance protein RPM1-like [Coffea eugenioides]	PREDICTED: Populus euphratica uncharacterized LOC105128333 (LOC105128333), mRNA	Disease resistance protein Pik-2 OS=Oryza sativa subsp. japonica OX=39947 GN=PIK-2 PE=3 SV=1	--
Cluster-52179.14952	0.934429	0.950093	0.892612	0.86585	0.88306	9.31	21.79	27.3	9.41	17.23	19.05	heat shock protein 90-6, mitochondrial [Sesamum indicum]	PREDICTED: Coffea eugenioides heat shock protein 90-6, mitochondrial (LOC113762055), mRNA	Heat shock protein 90-6, mitochondrial OS=Arabidopsis thaliana OX=3702 GN=HSP90-6 PE=1 SV=1	Hsp90 protein//Threonine leader peptide
Cluster-52179.12888	0.934365	0.927819	0.937951	0.938238	0.897122	3.14	5.18	5.76	2.01	3.29	5.16	hypothetical protein BVRB_041110, partial [Beta vulgaris subsp. vulgaris]	Triticum aestivum mRNA, clone: tplb0029g20, cultivar Chinese Spring	--	--
Cluster-52179.10928	0.934365	0.957866	0.85787	0.839056	0.883561	1.45	8.12	12.25	1.3	4.43	5.01	PREDICTED: LOW QUALITY PROTEIN: callose synthase 7-like [Fragaria vesca subsp. vesca]	PREDICTED: Cicer arietinum callose synthase 2-like (LOC101496366), transcript variant X4, mRNA	Callose synthase 3 OS=Arabidopsis thaliana OX=3702 GN=CALS3 PE=3 SV=3	BRK domain//1,3-beta-glucan synthase component
Cluster-52179.11876	0.934307	0.933927	0.93548	0.898785	0.925043	1.43	20.12	40.32	0.67	18.84	28.78	unnamed protein product [Coffea canephora]	PREDICTED: Solanum tuberosum AP2-like ethylene-responsive transcription factor AIL5 (LOC102589729), transcript variant X2, misc_RNA	AP2-like ethylene-responsive transcription factor AIL5 OS=Arabidopsis thaliana OX=3702 GN=AIL5 PE=2 SV=2	AP2 domain//Helix-turn-helix domain
Cluster-52179.11170	0.934188	0.910699	0.980169	0.964593	0.957298	0.26	4.2	9.93	0.14	2.25	9.37	protein NRT1/ PTR FAMILY 5.6 [Sesamum indicum]	PREDICTED: Manihot esculenta protein NRT1/ PTR FAMILY 5.6-like (LOC110621475), partial mRNA	Protein NRT1/ PTR FAMILY 5.7 OS=Arabidopsis thaliana OX=3702 GN=NPF5.7 PE=2 SV=2	POT family//Major Facilitator Superfamily//Clc-like
Cluster-52179.8566	0.934171	0.92086	0.96727	0.945852	0.92386	0.07	3.66	5.77	0.4	2.44	5.4	receptor like protein 29-like [Coffea arabica]	PREDICTED: Theobroma cacao protein TOO MANY MOUTHS (LOC18612127), mRNA	Receptor like protein 29 OS=Arabidopsis thaliana OX=3702 GN=RLP29 PE=2 SV=1	Leucine rich repeat//Leucine Rich Repeat
Cluster-52179.37938	0.933886	0.913029	0.963892	0.946946	0.972851	0.21	3.33	11.36	1.1	1.85	9.05	putative late blight resistance protein homolog R1A-4 [Olea europaea var. sylvestris]	--	Putative late blight resistance protein homolog R1A-10 OS=Solanum demissum OX=50514 GN=R1A-10 PE=3 SV=1	Leucine rich repeat
Cluster-52179.9124	0.933845	0.934476	0.887435	0.898567	0.927721	4.62	7.9	10.83	6.28	4.5	7.5	E3 ubiquitin-protein ligase AIRP2-like isoform X1 [Coffea eugenioides]	PREDICTED: Glycine soja E3 ubiquitin-protein ligase AIRP2-like (LOC114419532), mRNA	E3 ubiquitin-protein ligase AIRP2 OS=Arabidopsis thaliana OX=3702 GN=AIRP2 PE=1 SV=1	ThiF family//Putative inner membrane protein of Enterobacteriaceae
Cluster-52179.13142	0.933694	0.948381	0.895496	0.864282	0.889737	2.04	6.57	9.09	2.2	5.29	5.93	PREDICTED: LOW QUALITY PROTEIN: DNA repair protein RAD50 [Vitis vinifera]	PREDICTED: Coffea arabica DNA repair protein RAD50-like (LOC113736374), mRNA	DNA repair protein RAD50 OS=Arabidopsis thaliana OX=3702 GN=RAD50 PE=1 SV=2	ABC transporter C-terminal domain//Mitochondrial large subunit ribosomal protein (Img2)//Ribosomal protein S15//Baculovirus polyhedron envelope protein, PEP, C terminus//ATPase family associated with various cellular activities (AAA)//AAA domain, putative AbiEii toxin, Type IV TA system//Fibrinogen alpha/beta chain family//ABC transporter//Integral membrane protein EMC3/TMCO1-like
Cluster-52179.7217	0.933677	0.92077	0.961374	0.957187	0.901055	1.94	5.21	5.81	1.88	3.13	5.73	unnamed protein product [Coffea canephora]	PREDICTED: Coffea arabica pentatricopeptide repeat-containing protein At2g41080-like (LOC113688380), mRNA	Pentatricopeptide repeat-containing protein At2g41080 OS=Arabidopsis thaliana OX=3702 GN=PCMP-H29 PE=2 SV=2	DYW family of nucleic acid deaminases
Cluster-52179.35397	0.93367	0.934876	0.930927	0.91609	0.883357	2.63	5.83	6.43	2.58	4.24	5.63	uncharacterized exonuclease domain-containing protein At3g15140 isoform X1 [Coffea eugenioides]	PREDICTED: Coffea arabica uncharacterized exonuclease domain-containing protein At3g15140 (LOC113689863), transcript variant X1, mRNA	Uncharacterized exonuclease domain-containing protein At3g15140 OS=Arabidopsis thaliana OX=3702 GN=At3g15140 PE=2 SV=1	--
Cluster-52179.39130	0.933639	0.950341	0.85927	0.839407	0.92655	0.02	13.45	40.18	0.12	4.76	10.48	non-lysosomal glucosylceramidase isoform X1 [Coffea eugenioides]	PREDICTED: Juglans regia non-lysosomal glucosylceramidase (LOC108988923), transcript variant X3, mRNA	Non-lysosomal glucosylceramidase OS=Mus musculus OX=10090 GN=Gba2 PE=1 SV=2	Alternative oxidase//Glycosyl-hydrolase family 116, catalytic region//EF hand//Late nodulin protein//EF-hand domain//Caspase activity and apoptosis inhibitor 1//EF hand
Cluster-52179.22912	0.933313	0.935212	0.929968	0.893265	0.917615	6.09	11.46	16.32	6.35	10.96	13.22	tyrosyl-DNA phosphodiesterase 1 [Coffea eugenioides]	PREDICTED: Coffea arabica tyrosyl-DNA phosphodiesterase 1 (LOC113725849), mRNA	Tyrosyl-DNA phosphodiesterase 1 OS=Arabidopsis thaliana OX=3702 GN=TDP1 PE=1 SV=1	FHA domain//Tyrosyl-DNA phosphodiesterase
Cluster-52179.7018	0.933195	0.920341	0.938122	0.916603	0.97465	0	5.87	34.14	0	3.28	20.92	leucoanthocyanidin dioxygenase [Coffea eugenioides]	PREDICTED: Durio zibethinus leucoanthocyanidin dioxygenase (LOC111289745), mRNA	Leucoanthocyanidin dioxygenase OS=Petunia hybrida OX=4102 GN=ANT17 PE=2 SV=1	2OG-Fe(II) oxygenase superfamily
Cluster-52179.18025	0.933186	0.934932	0.929295	0.914011	0.882361	1.48	7.22	8.28	1.66	4.46	6.83	unnamed protein product [Coffea canephora]	PREDICTED: Chenopodium quinoa uncharacterized LOC110736853 (LOC110736853), mRNA	Tafazzin homolog OS=Drosophila melanogaster OX=7227 GN=Taz PE=2 SV=2	Acyltransferase
Cluster-52179.40052	0.933164	0.914599	0.975952	0.958992	0.931817	0.68	46.69	77.41	4.04	27.57	76.37	protein LIGHT-DEPENDENT SHORT HYPOCOTYLS 10-like [Coffea eugenioides]	PREDICTED: Rosa chinensis protein LIGHT-DEPENDENT SHORT HYPOCOTYLS 10-like (LOC112201984), mRNA	Protein LIGHT-DEPENDENT SHORT HYPOCOTYLS 10 OS=Arabidopsis thaliana OX=3702 GN=LSH10 PE=1 SV=1	--
Cluster-52179.34145	0.932177	0.952315	0.869719	0.837514	0.900158	1.48	12.2	23.78	0.04	8.97	9.64	--	--	--	--
Cluster-52179.29140	0.931947	0.947172	0.882627	0.852783	0.904256	4.13	6.16	7.75	4.94	5.64	5.97	--	--	--	GWT1
Cluster-52179.5185	0.931906	0.927647	0.944705	0.911163	0.921046	0.34	25.66	47.47	1.11	22.36	37.42	nuclear transcription factor Y subunit A-2-like [Coffea arabica]	PREDICTED: Populus trichocarpa nuclear transcription factor Y subunit A-10 (LOC7469937), transcript variant X2, mRNA	Nuclear transcription factor Y subunit A-2 OS=Arabidopsis thaliana OX=3702 GN=NFYA2 PE=2 SV=1	CCAAT-binding transcription factor (CBF-B/NF-YA) subunit B
Cluster-52179.30090	0.931856	0.915526	0.964255	0.962911	0.908867	4.01	6.69	7.3	4.67	5.05	7.28	glucose-6-phosphate 1-dehydrogenase, chloroplastic [Sesamum indicum]	PREDICTED: Coffea eugenioides glucose-6-phosphate 1-dehydrogenase, chloroplastic-like (LOC113753747), mRNA	Glucose-6-phosphate 1-dehydrogenase 2, chloroplastic OS=Arabidopsis thaliana OX=3702 GN=G6PD2 PE=1 SV=2	Glucose-6-phosphate dehydrogenase, NAD binding domain//Tamulustoxin family//Cytochrome Cytochrome b558 alpha-subunit//Glucose-6-phosphate dehydrogenase, C-terminal domain//Beta defensin//CUT domain
Cluster-52179.38128	0.931762	0.951465	0.870634	0.857407	0.86744	2.15	8.46	10.21	2.69	4.93	5.89	ribosome biogenesis protein WDR12 homolog [Cynara cardunculus var. scolymus]	PREDICTED: Coffea eugenioides ribosome biogenesis protein WDR12 homolog (LOC113754052), mRNA	Ribosome biogenesis protein WDR12 homolog OS=Arabidopsis thaliana OX=3702 GN=WDR12 PE=1 SV=1	FxsA cytoplasmic membrane protein//WD domain, G-beta repeat//Sodium Bile acid symporter family
Cluster-52179.3327	0.931467	0.941041	0.890839	0.853942	0.936725	0.37	3.8	12.16	0.16	3.78	5.41	uncharacterized protein LOC113755426 [Coffea eugenioides]	--	--	Ubiquitin-binding WIYLD domain
Cluster-52179.12597	0.931354	0.951049	0.872441	0.84578	0.886412	6.27	10.78	13.36	7.38	9.22	9.61	PREDICTED: uncharacterized protein LOC104234987 isoform X1 [Nicotiana sylvestris]	PREDICTED: Nicotiana tabacum uncharacterized LOC107824477 (LOC107824477), mRNA	--	FATC domain//DNA binding domain of tn916 integrase
Cluster-52179.18085	0.931259	0.934187	0.924889	0.886704	0.917164	464.26	643.84	826.53	462.48	633.58	706.95	unnamed protein product, partial [Vitis vinifera]	PREDICTED: Ipomoea nil ADP-ribosylation factor 2 (LOC109172049), mRNA	ADP-ribosylation factor 1 OS=Dictyostelium discoideum OX=44689 GN=arfA PE=1 SV=3	50S ribosome-binding GTPase//6-phosphofructo-2-kinase//ADP-ribosylation factor family//Gtr1/RagA G protein conserved region//Ras family//G-protein alpha subunit
Cluster-52179.6449	0.931211	0.936663	0.920758	0.894939	0.886589	1.12	7.66	9.94	1.44	5.47	7.51	uncharacterized protein LOC113719688 isoform X1 [Coffea arabica]	PREDICTED: Camellia sinensis microtubule-associated protein futsch-like (LOC114264911), transcript variant X2, mRNA	--	Cyanobacterial and plastid NDH-1 subunit M
Cluster-52179.38575	0.931156	0.935031	0.919991	0.880772	0.921648	1.86	4.09	6.99	1.53	4.06	5.04	pentatricopeptide repeat-containing protein At1g73710-like [Coffea eugenioides]	PREDICTED: Coffea arabica pentatricopeptide repeat-containing protein At1g73710-like (LOC113690403), mRNA	Pentatricopeptide repeat-containing protein At1g73710 OS=Arabidopsis thaliana OX=3702 GN=At1g73710 PE=2 SV=1	Region in Clathrin and VPS
Cluster-52179.10577	0.930718	0.935429	0.920732	0.887334	0.903683	4.1	11.39	15.86	5.84	10.11	12.36	uncharacterized protein LOC113712456 [Coffea arabica]	PREDICTED: Coffea arabica uncharacterized LOC113712456 (LOC113712456), transcript variant X2, mRNA	Molybdenum cofactor sulfurase OS=Solanum lycopersicum OX=4081 GN=FLACCA PE=2 SV=1	--
Cluster-52179.38422	0.930673	0.90287	0.977283	0.971777	0.964528	0.48	17.04	47.08	1.3	2.86	43.86	putative late blight resistance protein homolog R1A-3 [Coffea arabica]	--	ToMV resistance protein Tm-2(GCR236) OS=Solanum lycopersicum OX=4081 GN=Tm-2 PE=1 SV=1	--
Cluster-52179.26443	0.930665	0.948639	0.866455	0.834281	0.91673	3.61	6.59	11.97	3.05	5.75	6.27	protein DETOXIFICATION 29-like, partial [Hevea brasiliensis]	PREDICTED: Theobroma cacao 60S ribosomal protein L27a-3 (LOC18603983), mRNA	Protein DETOXIFICATION 29 OS=Arabidopsis thaliana OX=3702 GN=DTX29 PE=1 SV=1	MatE
Cluster-52179.13891	0.930638	0.943766	0.896326	0.875375	0.872111	2.84	24.38	30.09	4.1	15.14	19.45	H/ACA ribonucleoprotein complex subunit 4 [Capsicum baccatum]	PREDICTED: Coffea arabica H/ACA ribonucleoprotein complex subunit 4-like (LOC113732119), mRNA	H/ACA ribonucleoprotein complex subunit 4 OS=Arabidopsis thaliana OX=3702 GN=CBF5 PE=1 SV=1	dsRNA-gated channel SID-1//PUA domain//Photosystem II 10 kDa phosphoprotein//TruB family pseudouridylate synthase (N terminal domain)
Cluster-52179.30818	0.930621	0.92533	0.938303	0.937028	0.880805	4.19	7.57	7.79	4.51	5.42	7.37	--	--	--	--
Cluster-52179.29598	0.930475	0.934686	0.923896	0.89199	0.897313	5.23	12.31	16.14	5.44	10.71	13.06	interactor of constitutive active ROPs 1-like [Coffea eugenioides]	Hevea brasiliensis mitochondrial DNA, complete genome	--	--
Cluster-52179.19872	0.930369	0.925613	0.94618	0.920268	0.903825	5.71	30.01	41.58	5.49	22.66	36.19	unnamed protein product [Coffea canephora]	PREDICTED: Coffea eugenioides 187-kDa microtubule-associated protein AIR9 (LOC113782851), transcript variant X2, mRNA	187-kDa microtubule-associated protein AIR9 OS=Arabidopsis thaliana OX=3702 GN=AIR9 PE=1 SV=1	--
Cluster-52179.24956	0.930064	0.929246	0.923164	0.912656	0.895127	11.87	33.62	39.92	21.53	23.49	33.5	uncharacterized protein LOC113781739 [Coffea eugenioides]	PREDICTED: Coffea eugenioides uncharacterized LOC113781739 (LOC113781739), transcript variant X2, mRNA	Probable WRKY transcription factor 19 OS=Arabidopsis thaliana OX=3702 GN=WRKY19 PE=3 SV=1	--
Cluster-52179.25228	0.929979	0.906419	0.971616	0.958349	0.957961	5.62	10.52	22.04	2.11	6.67	20.23	zinc finger protein CO3 isoform X2 [Coffea arabica]	PREDICTED: Coffea eugenioides zinc finger protein CO3 (LOC113764188), mRNA	--	CCT motif
Cluster-52179.38424	0.929965	0.916861	0.932512	0.913414	0.973804	0.63	10.21	60.95	1.55	4.39	36.51	putative late blight resistance protein homolog R1A-3 isoform X1 [Coffea eugenioides]	--	Late blight resistance protein R1-A OS=Solanum demissum OX=50514 GN=R1A PE=3 SV=1	Leucine rich repeat
Cluster-52179.35349	0.929951	0.928796	0.901027	0.884824	0.948398	15.12	18.56	43.51	4.02	12.07	25.09	hypothetical protein AQUCO_02500033v1 [Aquilegia coerulea]	--	Caffeic acid 3-O-methyltransferase 1 OS=Populus kitakamiensis OX=34292 GN=HOMT1 PE=3 SV=1	Killer toxin-resistance protein 1//O-methyltransferase domain//Chitin binding Peritrophin-A domain//Dimerisation domain
Cluster-52179.28606	0.929835	0.923956	0.937574	0.901399	0.944237	7.24	12.97	25.9	5.37	13.45	19.87	unnamed protein product [Coffea canephora]	PREDICTED: Coffea eugenioides 4-alpha-glucanotransferase DPE2 (LOC113775056), mRNA	4-alpha-glucanotransferase DPE2 OS=Arabidopsis thaliana OX=3702 GN=DPE2 PE=1 SV=1	4-alpha-glucanotransferase//Starch binding domain
Cluster-52179.31781	0.929733	0.933229	0.905062	0.881747	0.922533	3.1	7.72	11.74	6.03	6.37	8.45	metal tolerance protein C2 [Coffea arabica]	PREDICTED: Coffea eugenioides metal tolerance protein C2 (LOC113775117), mRNA	Metal tolerance protein C2 OS=Arabidopsis thaliana OX=3702 GN=MTPC2 PE=2 SV=1	Cation efflux family
Cluster-52179.44295	0.929685	0.913392	0.942017	0.923769	0.974587	0	1.59	9.39	0.08	0.62	6.13	unnamed protein product [Coffea canephora]	PREDICTED: Coffea arabica bZIP transcription factor TGA10-like (LOC113692260), transcript variant X2, mRNA	bZIP transcription factor TGA10 OS=Nicotiana tabacum OX=4097 GN=TGA10 PE=1 SV=1	Seed dormancy control
Cluster-52179.7425	0.929448	0.913871	0.951054	0.924434	0.966033	4.03	5.19	9.11	3.97	5.06	7.73	Flotillin-like protein 1 [Vitis vinifera]	PREDICTED: Jatropha curcas flotillin-like protein 4 (LOC105637592), mRNA	Flotillin-like protein 4 OS=Medicago truncatula OX=3880 GN=FLOT4 PE=2 SV=1	--
Cluster-52179.6794	0.929149	0.93723	0.91145	0.886456	0.879617	0.97	5.88	7.41	1.36	4.16	5.44	box C/D snoRNA protein 1-like [Coffea eugenioides]	PREDICTED: Coffea eugenioides box C/D snoRNA protein 1-like (LOC113762269), mRNA	Box C/D snoRNA protein 1 OS=Pongo abelii OX=9601 GN=ZNHIT6 PE=2 SV=1	Acyltransferase family//Poly (ADP-ribose) glycohydrolase (PARG)//Ribosomal protein S19//C4-dicarboxylate anaerobic carrier
Cluster-52179.15609	0.929143	0.934187	0.917624	0.897998	0.878402	9.24	10.8	11.22	8.98	10.07	10.65	unnamed protein product [Coffea canephora]	PREDICTED: Nicotiana sylvestris N-glycosylase/DNA lyase OGG1 (LOC104248902), mRNA	N-glycosylase/DNA lyase OGG1 OS=Arabidopsis thaliana OX=3702 GN=OGG1 PE=1 SV=1	HhH-GPD superfamily base excision DNA repair protein//Helix-hairpin-helix motif//8-oxoguanine DNA glycosylase, N-terminal domain
Cluster-52179.39650	0.929	0.908211	0.976158	0.958995	0.934766	0.11	3.22	5.81	0.09	1.91	5.81+B347:L348A347:A347:L347	fatty alcohol:caffeoyl-CoA acyltransferase [Olea europaea var. sylvestris]	Theobroma cacao genome assembly, chromosome: VIII	Omega-hydroxypalmitate O-feruloyl transferase OS=Arabidopsis thaliana OX=3702 GN=HHT1 PE=1 SV=1	Transferase family
Cluster-52179.17137	0.928819	0.905819	0.975492	0.958589	0.949822	1.48	4.43	8.98	0.64	2.96	8.61	GATA transcription factor [Actinidia chinensis var. chinensis]	PREDICTED: Coffea eugenioides GATA transcription factor 16-like (LOC113763623), mRNA	GATA transcription factor 15 OS=Arabidopsis thaliana OX=3702 GN=GATA15 PE=2 SV=2	Alg9-like mannosyltransferase family
Cluster-52179.29299	0.928808	0.93852	0.904592	0.866266	0.903873	7.48	14.19	20.53	6.8	13.47	15.02	replication factor C subunit 1-like isoform X2 [Coffea arabica]	PREDICTED: Coffea arabica replication factor C subunit 1-like (LOC113725811), transcript variant X7, mRNA	Replication factor C subunit 1 OS=Arabidopsis thaliana OX=3702 GN=RFC1 PE=2 SV=1	ATPase family associated with various cellular activities (AAA)//AAA domain (dynein-related subfamily)//DNA polymerase III, delta subunit//Myosin head (motor domain)//TIP49 P-loop domain//NTPase//Transposase IS116/IS110/IS902 family//Threonylcarbamoyl adenosine biosynthesis protein TsaE//Replication factor RFC1 C terminal domain//Zeta toxin//ATPase family associated with various cellular activiti…
Cluster-52179.21890	0.928423	0.923868	0.936711	0.920992	0.898275	15.08	22.94	25.41	18.11	19.82	23.78	unnamed protein product [Coffea canephora]	PREDICTED: Coffea eugenioides kanadaptin-like (LOC113751128), mRNA	Kanadaptin OS=Homo sapiens OX=9606 GN=SLC4A1AP PE=1 SV=1	FHA domain
Cluster-52179.31610	0.928421	0.930507	0.927059	0.899848	0.891718	21.51	90.86	117.87	33.47	71.31	96.1	unnamed protein product [Coffea canephora]	PREDICTED: Arachis hypogaea probable aldo-keto reductase 2 (LOC112798086), mRNA &amp;&amp; XM_025794534.1 PREDICTED: Arachis hypogaea probable aldo-keto reductase 2 (LOC112744798), mRNA	Probable aldo-keto reductase 2 OS=Arabidopsis thaliana OX=3702 GN=AGD2 PE=2 SV=1	Bacterial regulatory proteins, luxR family
Cluster-52179.31231	0.928203	0.942288	0.892561	0.858208	0.889388	4.67	7.55	9.32	5.07	6.95	7.32	mitogen-activated protein kinase kinase kinase 1-like [Coffea eugenioides]	PREDICTED: Coffea eugenioides mitogen-activated protein kinase kinase kinase 1-like (LOC113764155), mRNA	Mitogen-activated protein kinase kinase kinase 1 OS=Arabidopsis thaliana OX=3702 GN=MEKK1 PE=1 SV=2	Protein kinase domain//Ureidoglycolate lyase//Glycosyl hydrolases family 25//Protein tyrosine and serine/threonine kinase//Anemonia sulcata toxin III family
Cluster-52179.24076	0.928123	0.940366	0.89762	0.865524	0.887988	34.62	80.43	104.36	44.42	69.73	77.33	multiple organellar rna editing factor 8, chloroplasticmitochondrial [Nicotiana attenuata]	PREDICTED: Olea europaea var. sylvestris multiple organellar RNA editing factor 8, chloroplastic/mitochondrial-like (LOC111395601), mRNA	Multiple organellar RNA editing factor 8, chloroplastic/mitochondrial OS=Arabidopsis thaliana OX=3702 GN=MORF8 PE=1 SV=1	--
Cluster-52179.18396	0.928061	0.937959	0.897424	0.889816	0.861201	1.44	7.72	8.3	1.75	4	5.91	hypothetical protein DCAR_013768 [Daucus carota subsp. sativus]	PREDICTED: Coffea eugenioides cytochrome c oxidase assembly protein COX15-like (LOC113783481), mRNA	Cytochrome c oxidase assembly protein COX15 OS=Arabidopsis thaliana OX=3702 GN=COX15 PE=2 SV=1	Cytochrome oxidase assembly protein
Cluster-52179.13432	0.927828	0.911169	0.967903	0.944307	0.930844	1.4	3.99	6.18	1.64	3.28	5.93	uncharacterized protein LOC113734247 [Coffea arabica]	PREDICTED: Sesamum indicum uncharacterized LOC105171682 (LOC105171682), mRNA	--	Ubiquitin-specific peptidase-like, SUMO isopeptidase//rRNA-processing protein Efg1
Cluster-52179.11874	0.927733	0.946851	0.868573	0.857773	0.85952	2.63	10.1	11.73	2.78	5.62	6.89	transcription factor MYC2-like [Nicotiana tabacum]	--	Transcription factor MYC2 OS=Solanum lycopersicum OX=4081 GN=MYC2 PE=1 SV=1	--
Cluster-52179.7894	0.927721	0.936644	0.899912	0.892432	0.861829	0.66	8.43	9.11	1.31	3.91	6.35	uncharacterized protein LOC113762196 [Coffea eugenioides]	PREDICTED: Coffea eugenioides uncharacterized LOC113762196 (LOC113762196), mRNA	--	--
Cluster-52179.6821	0.927677	0.921571	0.941579	0.934361	0.881683	0.01	58.72	65.26	0.25	24.69	59.32	xyloglucan endotransglucosylase/hydrolase 2-like [Amborella trichopoda]	Vitis vinifera contig VV78X108629.8, whole genome shotgun sequence	Probable xyloglucan endotransglucosylase/hydrolase protein 23 OS=Arabidopsis thaliana OX=3702 GN=XTH23 PE=2 SV=1	Xyloglucan endo-transglycosylase (XET) C-terminus//Glycosyl hydrolases family 16
Cluster-52179.19063	0.927553	0.93733	0.902682	0.88367	0.870381	3.01	11.18	12.92	4.28	7.72	9.74	unnamed protein product [Coffea canephora]	PREDICTED: Coffea arabica DNA-directed RNA polymerases I and III subunit RPAC1-like (LOC113743473), transcript variant X2, mRNA	DNA-directed RNA polymerases I and III subunit rpac1 OS=Dictyostelium discoideum OX=44689 GN=polr1c PE=3 SV=1	RNA polymerase Rpb3/Rpb11 dimerisation domain//RNA polymerase Rpb3/RpoA insert domain//Ptu family
Cluster-52179.21220	0.927534	0.940124	0.880963	0.851152	0.912696	17.01	28.22	39.38	22.82	25.69	28.36	unnamed protein product [Coffea canephora]	--	Oryzain alpha chain OS=Oryza sativa subsp. japonica OX=39947 GN=Os04g0650000 PE=1 SV=2	Peptidase C1-like family//Papain family cysteine protease
Cluster-52179.4472	0.927475	0.912804	0.949105	0.921158	0.96014	3.29	9.02	30.15	0.07	8.52	22.73	unnamed protein product [Coffea canephora]	--	--	Ctr copper transporter family
Cluster-52179.16370	0.927392	0.935989	0.891173	0.865975	0.909878	15.54	19.26	25.89	10.9	17.02	19.53	zinc finger BED domain-containing protein DAYSLEEPER [Coffea eugenioides]	--	--	--
Cluster-52179.33157	0.92729	0.935761	0.907159	0.887583	0.870382	1.91	11.57	13.7	1.53	7.22	9.96	--	--	--	--
Cluster-52179.16867	0.92715	0.943541	0.88008	0.841619	0.901937	2.91	15.57	29.84	2.44	14.06	15.15	30S ribosomal protein S9, mitochondrial-like [Coffea arabica]	PREDICTED: Coffea eugenioides 30S ribosomal protein S9, mitochondrial (LOC113782777), mRNA	30S ribosomal protein S9, mitochondrial OS=Arabidopsis thaliana OX=3702 GN=RPS9M PE=1 SV=1	Ribosomal protein S9/S16
Cluster-52179.30173	0.926988	0.944229	0.874834	0.839902	0.900221	3.61	8.94	13.84	5.18	7.99	8.47	uncharacterized protein LOC113767338 isoform X1 [Coffea eugenioides]	--	--	Zinc finger, C3HC4 type (RING finger)//RING-H2 zinc finger domain//Anaphase-promoting complex subunit 11 RING-H2 finger
Cluster-52179.8789	0.926613	0.913273	0.949199	0.955872	0.88883	0.48	9.77	10.44	1.97	3.03	10.19	zinc finger protein CONSTANS-LIKE 15-like [Coffea arabica]	PREDICTED: Coffea arabica zinc finger protein CONSTANS-LIKE 15-like (LOC113716760), mRNA	Zinc finger protein CONSTANS-LIKE 14 OS=Arabidopsis thaliana OX=3702 GN=COL14 PE=1 SV=2	CCT motif//Phorbol esters/diacylglycerol binding domain (C1 domain)//B-box zinc finger//Zinc-binding domain of primase-helicase
Cluster-52179.11037	0.926576	0.918382	0.940655	0.906052	0.941733	2.7	4.47	8.54	1.83	4.55	6.85	putative late blight resistance protein homolog R1A-4 [Olea europaea var. sylvestris]	--	Putative late blight resistance protein homolog R1A-10 OS=Solanum demissum OX=50514 GN=R1A-10 PE=3 SV=1	--
Cluster-52179.30148	0.926492	0.927787	0.921786	0.912878	0.869576	4.45	12.62	13.38	3.98	7.86	11.54	unnamed protein product [Coffea canephora]	PREDICTED: Coffea arabica bifunctional aspartokinase/homoserine dehydrogenase 1, chloroplastic-like (LOC113714721), transcript variant X2, mRNA	Bifunctional aspartokinase/homoserine dehydrogenase 1, chloroplastic OS=Arabidopsis thaliana OX=3702 GN=AKHSDH1 PE=1 SV=1	Low affinity iron permease//Homoserine dehydrogenase, NAD binding domain
Cluster-52179.39258	0.925954	0.903146	0.963429	0.94535	0.966002	0.05	2.48	9.65	0	1.36	8.05	putative late blight resistance protein homolog R1A-4 [Olea europaea var. sylvestris]	--	Putative late blight resistance protein homolog R1A-6 OS=Solanum demissum OX=50514 GN=R1A-6 PE=3 SV=2	--
Cluster-52179.6519	0.925847	0.95111	0.840691	0.824899	0.875322	1.41	14.57	23.45	0.52	6.23	7.25	Pre-mRNA-processing factor 40 A like [Actinidia chinensis var. chinensis]	--	--	--
Cluster-52179.16225	0.925823	0.945281	0.864069	0.845551	0.874461	4.99	14.14	17.98	7.98	10.08	11.26	unnamed protein product [Coffea canephora]	--	Nucleolin 2 OS=Oryza sativa subsp. japonica OX=39947 GN=Os04g0620700 PE=2 SV=2	RNA recognition motif. (a.k.a. RRM, RBD, or RNP domain)
Cluster-52179.36487	0.925657	0.92923	0.915564	0.874403	0.920017	1.96	5.46	10.3	1.81	5.68	7.18	PREDICTED: probable inactive purple acid phosphatase 1 [Nicotiana sylvestris]	PREDICTED: Coffea eugenioides probable inactive purple acid phosphatase 1 (LOC113752923), mRNA	Probable inactive purple acid phosphatase 1 OS=Arabidopsis thaliana OX=3702 GN=PAP1 PE=2 SV=1	Purple acid Phosphatase, N-terminal domain//Calcineurin-like phosphoesterase
Cluster-52179.33461	0.925563	0.941685	0.884423	0.856483	0.872402	7.83	31.32	41.51	6.1	22.96	25.88	pentatricopeptide repeat-containing protein At1g80270, mitochondrial-like [Coffea arabica]	PREDICTED: Nicotiana attenuata pentatricopeptide repeat-containing protein At1g80270, mitochondrial-like (LOC109240079), mRNA	Pentatricopeptide repeat-containing protein At1g80270, mitochondrial OS=Arabidopsis thaliana OX=3702 GN=At1g80270 PE=2 SV=1	Nop14-like family//Tetratricopeptide repeat
Cluster-52179.18268	0.925455	0.912301	0.958892	0.939897	0.910125	13.5	31.88	39.92	17.8	25.38	38.83	receptor homology region, transmembrane domain- and RING domain-containing protein 2-like [Olea europaea var. sylvestris]	PREDICTED: Coffea arabica receptor homology region, transmembrane domain- and RING domain-containing protein 2-like (LOC113712240), mRNA	Receptor homology region, transmembrane domain- and RING domain-containing protein 2 OS=Arabidopsis thaliana OX=3702 GN=RMR2 PE=2 SV=1	RING-H2 zinc finger domain//Anaphase-promoting complex subunit 11 RING-H2 finger//Zinc finger, C3HC4 type (RING finger)
Cluster-52179.6684	0.925436	0.91026	0.916353	0.927527	0.953985	13.46	27.85	54.18	21.68	7.81	37.44	raucaffricine-O-beta-D-glucosidase-like [Coffea arabica]	PREDICTED: Coffea eugenioides beta-glucosidase 12-like (LOC113767791), mRNA	Raucaffricine-O-beta-D-glucosidase OS=Rauvolfia serpentina OX=4060 GN=RG PE=1 SV=1	Glycosyl hydrolase family 1
Cluster-52179.10140	0.925339	0.928819	0.89416	0.871634	0.929829	6.32	26.31	50.53	20.76	20.2	31.13	uncharacterized protein LOC113693769 [Coffea arabica]	PREDICTED: Coffea eugenioides uncharacterized LOC113774879 (LOC113774879), mRNA	--	DDE superfamily endonuclease
Cluster-52179.6964	0.925069	0.939206	0.847206	0.843048	0.915112	8.04	19.66	44.49	1.98	3.63	13.73	putative UDP-rhamnose:rhamnosyltransferase 1 [Coffea arabica]	PREDICTED: Coffea eugenioides UDP-glycosyltransferase 91D1-like (LOC113778588), mRNA	Putative UDP-rhamnose:rhamnosyltransferase 1 OS=Fragaria ananassa OX=3747 GN=GT4 PE=2 SV=1	Glycosyltransferase family 28 C-terminal domain//UDP-glucoronosyl and UDP-glucosyl transferase//Glycosyltransferase family 28 N-terminal domain
Cluster-52179.19996	0.925016	0.915071	0.952464	0.923873	0.915845	24.87	43.44	58.25	22.21	39.27	54.23	receptor homology region, transmembrane domain- and RING domain-containing protein 2 [Sesamum indicum]	PREDICTED: Coffea arabica receptor homology region, transmembrane domain- and RING domain-containing protein 2-like (LOC113712240), mRNA	Receptor homology region, transmembrane domain- and RING domain-containing protein 2 OS=Arabidopsis thaliana OX=3702 GN=RMR2 PE=2 SV=1	Zinc finger, C3HC4 type (RING finger)//Anaphase-promoting complex subunit 11 RING-H2 finger//RING-H2 zinc finger domain//Cofactor of BRCA1 (COBRA1)
Cluster-52179.39070	0.924725	0.901815	0.972863	0.953268	0.947514	0.04	2.83	6.8	0.12	1.85	6.51	unnamed protein product [Coffea canephora]	--	Putative late blight resistance protein homolog R1A-6 OS=Solanum demissum OX=50514 GN=R1A-6 PE=3 SV=2	--
Cluster-52179.29727	0.924645	0.94843	0.852475	0.823141	0.882668	2.2	10.3	16.88	2.57	7.47	7.43	rRNA biogenesis protein RRP5-like isoform X1 [Coffea arabica]	PREDICTED: Coffea arabica rRNA biogenesis protein RRP5-like (LOC113697588), transcript variant X1, mRNA	rRNA biogenesis protein RRP5 OS=Arabidopsis thaliana OX=3702 GN=RRP5 PE=2 SV=2	ATP synthase delta (OSCP) subunit//M26 IgA1-specific Metallo-endopeptidase N-terminal region//Suppressor of forked protein (Suf)//S1 RNA binding domain//Phosphoinositide 3-kinase gamma adapter protein p101 subunit
Cluster-52179.14938	0.924577	0.909924	0.958673	0.945077	0.908922	20.53	47.4	57.43	29.07	36.11	56.41	outer envelope membrane protein 7-like [Olea europaea var. sylvestris]	--	Outer envelope membrane protein 7 OS=Arabidopsis thaliana OX=3702 GN=OEP7 PE=1 SV=1	--
Cluster-52179.28265	0.924346	0.9363	0.895753	0.87272	0.866694	3.13	17.33	21.05	3.48	11.68	14.56	DEAD-box ATP-dependent RNA helicase 28-like [Coffea arabica]	PREDICTED: Coffea arabica DEAD-box ATP-dependent RNA helicase 28-like (LOC113727537), transcript variant X2, mRNA	DEAD-box ATP-dependent RNA helicase 28 OS=Arabidopsis thaliana OX=3702 GN=RH28 PE=2 SV=1	DEAD/DEAH box helicase
Cluster-52179.23786	0.92418	0.905074	0.947749	0.938805	0.951263	95.95	131.72	176.58	122.05	112.82	161.42	hypothetical protein LSAT_4X59141 [Lactuca sativa]	PREDICTED: Sesamum indicum protein translation factor SUI1 homolog (LOC105176718), mRNA	Protein translation factor SUI1 homolog OS=Salix bakko OX=72444 PE=3 SV=1	Slow voltage-gated potassium channel//Translation initiation factor SUI1
Cluster-52179.30241	0.923976	0.914786	0.905005	0.89648	0.965327	4.63	5.06	7.39	4.76	4.44	5.93	hypothetical protein CUMW_103190 [Citrus unshiu]	PREDICTED: Phoenix dactylifera protein-L-isoaspartate O-methyltransferase-like (LOC103712368), transcript variant X2, mRNA	Protein-L-isoaspartate O-methyltransferase OS=Triticum aestivum OX=4565 GN=PCM PE=1 SV=1	Herpesvirus processing and transport protein
Cluster-52179.21050	0.923875	0.947475	0.854675	0.831337	0.866978	2.25	14.19	20.03	2.46	8.85	9.23	uncharacterized protein At3g06530 [Coffea eugenioides]	PREDICTED: Coffea arabica uncharacterized protein At3g06530 (LOC113720528), mRNA	Uncharacterized protein At3g06530 OS=Arabidopsis thaliana OX=3702 GN=At3g06530 PE=1 SV=3	ADP-ribosyl cyclase//V-ATPase subunit H//Microtubule binding
Cluster-52179.32766	0.923653	0.942904	0.871917	0.8381	0.880561	1.77	8.38	12.72	2.38	6.79	7.04	PREDICTED: polyribonucleotide nucleotidyltransferase 2, mitochondrial [Ipomoea nil]	PREDICTED: Coffea eugenioides polyribonucleotide nucleotidyltransferase 2, mitochondrial (LOC113751057), transcript variant X1, mRNA	Polyribonucleotide nucleotidyltransferase 2, mitochondrial OS=Arabidopsis thaliana OX=3702 GN=PNP2 PE=2 SV=1	Menin//Polyribonucleotide nucleotidyltransferase, RNA binding domain//S1 RNA binding domain//SIT4 phosphatase-associated protein//Urease, gamma subunit
Cluster-52179.17027	0.92363	0.914042	0.93965	0.903992	0.946886	3.9	10.7	25.77	4.7	11.63	19.83	anthocyanidin 3-O-glucosyltransferase 2-like [Coffea arabica]	PREDICTED: Coffea arabica anthocyanidin 3-O-glucosyltransferase 2-like (LOC113689728), mRNA	UDP-glucose flavonoid 3-O-glucosyltransferase 6 OS=Fragaria ananassa OX=3747 GN=GT6 PE=1 SV=1	Prolyl oligopeptidase family//UDP-glucoronosyl and UDP-glucosyl transferase//Glycosyltransferase family 28 C-terminal domain
Cluster-52179.6005	0.923611	0.924558	0.926174	0.890445	0.901875	0.16	5.3	9.05	0.14	4.67	6.78	receptor-like protein EIX1 [Coffea arabica]	--	Receptor-like protein EIX1 OS=Solanum lycopersicum OX=4081 GN=EIX1 PE=2 SV=2	Leucine Rich repeat//Leucine Rich Repeat//Leucine rich repeat
Cluster-52179.10086	0.923503	0.917415	0.943825	0.915028	0.902774	0.95	26.48	40.78	1.22	20.51	35.42	nuclear transcription factor Y subunit A-10-like [Hevea brasiliensis]	--	--	--
Cluster-52179.27523	0.923198	0.931625	0.904743	0.883349	0.866904	2.81	14.23	16.76	2.99	9.54	12.56	hypothetical protein GOBAR_AA06694 [Gossypium barbadense]	PREDICTED: Coffea arabica NAP1-related protein 2-like (LOC113743014), mRNA	NAP1-related protein 2 OS=Arabidopsis thaliana OX=3702 GN=NRP2 PE=1 SV=2	C terminal SARAH domain of Mst1//Septation ring formation regulator, EzrA//Nucleosome assembly protein (NAP)//DASH complex subunit Dam1//Viral D10 N-terminal//SecA Wing and Scaffold domain
Cluster-52179.20490	0.923121	0.941798	0.872436	0.848641	0.864143	12.15	15.83	17.26	11.66	14.2	14.59	RING finger protein 10 isoform X1 [Coffea eugenioides]	Ipomoea trifida cultivar NCNSP0306 chromosome 12	RING finger protein 10 OS=Xenopus laevis OX=8355 GN=rnf10 PE=2 SV=1	Peptidase family S49 N-terminal//Strabismus protein//Zinc finger, C3HC4 type (RING finger)//Arterivirus GL envelope glycoprotein//RING-H2 zinc finger domain//Cytochrome b(C-terminal)/b6/petD
Cluster-52179.28187	0.92311	0.934783	0.891378	0.869813	0.87044	3.5	5.71	6.59	2.68	4.6	5.2	--	--	--	--
Cluster-52179.19034	0.923048	0.945284	0.850148	0.841428	0.857415	6.37	23.7	28.57	8.73	12.95	15.36	unnamed protein product [Coffea canephora]	--	--	Permease family
Cluster-52179.16278	0.923001	0.919108	0.89667	0.884978	0.949051	9.73	19.37	38.77	17.85	13.46	25.01	unnamed protein product [Coffea canephora]	PREDICTED: Coffea eugenioides SNF1-related protein kinase regulatory subunit gamma-1 (LOC113767655), mRNA	SNF1-related protein kinase regulatory subunit gamma-1 OS=Arabidopsis thaliana OX=3702 GN=KING1 PE=1 SV=2	--
Cluster-52179.29862	0.922725	0.933495	0.893787	0.853456	0.904206	4.69	10.51	16.3	6.11	10.31	11.36	F-box/LRR-repeat protein 14 [Coffea eugenioides]	PREDICTED: Prunus mume F-box/LRR-repeat protein 14 (LOC103328123), mRNA	--	FAM150 family//Leucine Rich Repeat//Leucine Rich repeat//Leucine rich repeat
Cluster-52179.5491	0.922715	0.907242	0.930736	0.912787	0.970453	0.15	3.18	23.03	0.02	0.95	14.23	hypothetical protein CQW23_03892 [Capsicum baccatum]	PREDICTED: Coffea arabica glutathione S-transferase U10-like (LOC113740190), mRNA	Glutathione S-transferase U9 OS=Arabidopsis thaliana OX=3702 GN=GSTU9 PE=2 SV=1	Glutathione S-transferase, N-terminal domain//Glutathione S-transferase, N-terminal domain//Centromere-associated protein K//Glutathione S-transferase, N-terminal domain
Cluster-52179.38550	0.922625	0.941301	0.864423	0.855759	0.852377	0.73	8.83	10.21	1.56	3.99	5.42	DNA-directed RNA polymerase 1B, mitochondrial-like isoform X1 [Coffea eugenioides]	PREDICTED: Coffea eugenioides DNA-directed RNA polymerase 1B, mitochondrial-like (LOC113753150), transcript variant X2, mRNA	DNA-directed RNA polymerase 1B, mitochondrial OS=Nicotiana tabacum OX=4097 GN=RPOT1-TOM PE=2 SV=2	DNA-dependent RNA polymerase
Cluster-52179.29978	0.922433	0.937282	0.880038	0.86644	0.856043	4.36	8.41	9.07	5	6.37	7.16	E3 ubiquitin-protein ligase Hakai-like [Coffea arabica]	--	E3 ubiquitin-protein ligase HAKAI homolog OS=Arabidopsis thaliana OX=3702 GN=HAKAI PE=1 SV=1	--
Cluster-52179.33231	0.922404	0.932753	0.885871	0.84552	0.921518	2.84	9.51	20.66	4.8	9.88	11.69	probable glycosyltransferase At3g07620 [Coffea arabica]	PREDICTED: Coffea arabica probable glycosyltransferase At3g07620 (LOC113691426), transcript variant X2, mRNA	Probable glycosyltransferase At5g03795 OS=Arabidopsis thaliana OX=3702 GN=At5g03795 PE=3 SV=2	--
Cluster-52179.19705	0.9217	0.924853	0.916393	0.877593	0.905627	6.25	10.75	15.51	5.29	10.55	12.41	unnamed protein product [Coffea canephora]	Catharanthus roseus aldehyde dehydrogenase 1 mRNA, complete cds	Methylmalonate-semialdehyde dehydrogenase [acylating], mitochondrial OS=Arabidopsis thaliana OX=3702 GN=ALDH6B2 PE=1 SV=2	Aldehyde dehydrogenase family
Cluster-52179.26476	0.921623	0.944959	0.842434	0.815618	0.89186	5.52	9.22	14.22	4.56	7.48	7.64	unnamed protein product [Coffea canephora]	PREDICTED: Coffea eugenioides DEAD-box ATP-dependent RNA helicase 31-like (LOC113762858), mRNA	DEAD-box ATP-dependent RNA helicase 31 OS=Arabidopsis thaliana OX=3702 GN=RH31 PE=2 SV=2	Recombination protein U//Kunitz/Bovine pancreatic trypsin inhibitor domain//DEAD/DEAH box helicase
Cluster-52179.1876	0.921532	0.894535	0.964589	0.954943	0.964722	0.12	2.39	9	0.09	0.46	7.88	cytochrome P450 71A1-like [Coffea eugenioides]	Lycopersicon esculentum clone 113867R, mRNA sequence	Trimethyltridecatetraene synthase OS=Zea mays OX=4577 GN=CYP92C6 PE=1 SV=1	Cytochrome P450
Cluster-52179.19190	0.920969	0.931985	0.89109	0.854804	0.895965	3.08	8.07	11.84	4.92	7.45	8.34	Calmodulin-1 [Vitis vinifera]	PREDICTED: Sesamum indicum calmodulin (LOC105158203), mRNA	Calmodulin-1 OS=Solanum tuberosum OX=4113 GN=PCM1 PE=1 SV=2	EF-hand domain pair//Dockerin type I domain//EF hand//Cytoskeletal-regulatory complex EF hand//EF hand//EF-hand domain
Cluster-52179.39668	0.920964	0.920586	0.885219	0.865597	0.954811	0	2.61	18.1	0.13	0.53	6.99	unnamed protein product [Coffea canephora]	PREDICTED: Coffea arabica potassium transporter 5-like (LOC113689823), transcript variant X2, mRNA	Potassium transporter 5 OS=Oryza sativa subsp. japonica OX=39947 GN=HAK5 PE=2 SV=2	Herpesvirus latent membrane protein 1 (LMP1)//Archaebacterial flagellin//Iron-containing outer mitochondrial membrane protein N-terminus//Bacterial flagellin N-terminal helical region//K+ potassium transporter
Cluster-52179.13602	0.920933	0.931228	0.896117	0.878042	0.858808	2.45	17.5	20.01	2.86	10.61	14.28	Elongation factor Tu [Capsicum annuum]	PREDICTED: Coffea eugenioides elongation factor Tu, mitochondrial (LOC113764279), mRNA	Elongation factor Tu, mitochondrial OS=Arabidopsis thaliana OX=3702 GN=TUFA PE=1 SV=1	Ribosomal protein S8//50S ribosome-binding GTPase//Acetyl-coenzyme A transporter 1//Elongation factor Tu domain 2//Elongation factor Tu GTP binding domain
Cluster-52179.6745	0.920792	0.899067	0.951612	0.933467	0.96698	0	1.3	6.71	0.01	0.65	5.18	PREDICTED: transcription factor bHLH18-like [Juglans regia]	--	Transcription factor bHLH25 OS=Arabidopsis thaliana OX=3702 GN=BHLH25 PE=2 SV=2	Helix-loop-helix DNA-binding domain
Cluster-52179.18661	0.920599	0.936665	0.870648	0.863348	0.849823	7.33	18.95	20.36	8.93	12.09	14.54	tryptophan synthase alpha chain-like isoform X2 [Olea europaea var. sylvestris]	PREDICTED: Coffea arabica tryptophan synthase alpha chain-like (LOC113717235), mRNA	Tryptophan synthase alpha chain OS=Arabidopsis thaliana OX=3702 GN=TRPA1 PE=1 SV=2	Histidine biosynthesis protein//Tryptophan synthase alpha chain
Cluster-52179.14293	0.92053	0.92802	0.902305	0.860379	0.905917	2.14	16.02	32.76	0.94	16.45	20.3	leucine-rich repeat receptor-like protein kinase TDR [Coffea arabica]	PREDICTED: Coffea arabica leucine-rich repeat receptor-like protein kinase TDR (LOC113692703), mRNA	Leucine-rich repeat receptor-like protein kinase TDR OS=Arabidopsis thaliana OX=3702 GN=TDR PE=1 SV=1	Protein tyrosine and serine/threonine kinase//Leucine Rich repeat//Leucine Rich Repeat//3-hydroxyacyl-CoA dehydrogenase, NAD binding domain//Leucine rich repeat//3-hydroxyacyl-CoA dehydrogenase, C-terminal domain//Protein kinase domain
Cluster-52179.27684	0.920412	0.913005	0.943463	0.917577	0.898764	3.07	10.6	14.01	4.6	8.65	12.89	WEB family protein At5g55860 [Coffea eugenioides]	PREDICTED: Coffea eugenioides WEB family protein At5g55860 (LOC113770109), transcript variant X2, mRNA	WEB family protein At5g55860 OS=Arabidopsis thaliana OX=3702 GN=At5g55860 PE=1 SV=1	Zinc-binding domain of Paramyxoviridae V protein
Cluster-52179.27574	0.920384	0.934028	0.871141	0.835709	0.913771	18.81	22.77	28.27	20.65	22.38	23.19	Phosphatidylinositol 3,4,5-trisphosphate 3-phosphatase [Actinidia chinensis var. chinensis]	PREDICTED: Camellia sinensis phosphatidylinositol 3,4,5-trisphosphate 3-phosphatase and protein-tyrosine-phosphatase PTEN2A (LOC114257748), transcript variant X1, mRNA	Phosphatidylinositol 3,4,5-trisphosphate 3-phosphatase and protein-tyrosine-phosphatase PTEN2A OS=Arabidopsis thaliana OX=3702 GN=PTEN2A PE=1 SV=1	Dual specificity phosphatase, catalytic domain//Protein-tyrosine phosphatase//Cyclin-dependent kinase inhibitor 3 (CDKN3)
Cluster-52179.9817	0.920135	0.93033	0.895849	0.877575	0.858068	3.88	8.77	9.58	4.02	6.55	7.74	probable 37S ribosomal protein S28, mitochondrial [Camellia sinensis]	PREDICTED: Camellia sinensis probable 37S ribosomal protein S28, mitochondrial (LOC114301663), mRNA	--	C terminal SARAH domain of Mst1//Sedlin, N-terminal conserved region//Pancreatic hormone peptide
Cluster-52179.22086	0.920029	0.936948	0.875021	0.84241	0.878108	7	12.29	15.27	8.44	11.07	11.5	STT3 domain-containing protein [Cephalotus follicularis]	PREDICTED: Vitis vinifera dolichyl-diphosphooligosaccharide--protein glycosyltransferase subunit STT3A (LOC100232931), mRNA	Dolichyl-diphosphooligosaccharide--protein glycosyltransferase subunit STT3A OS=Oryza sativa subsp. japonica OX=39947 GN=STT3A PE=2 SV=1	Oligosaccharyl transferase STT3 subunit//Fatty acid desaturase
Cluster-52179.18613	0.919766	0.921921	0.910542	0.867997	0.925009	12.24	16.57	24.15	12.67	17.37	19.59	U-box domain-containing protein 44-like [Coffea arabica]	PREDICTED: Coffea eugenioides U-box domain-containing protein 44-like (LOC113749087), mRNA	U-box domain-containing protein 44 OS=Arabidopsis thaliana OX=3702 GN=PUB44 PE=1 SV=1	Armadillo/beta-catenin-like repeat//HEAT repeat
Cluster-52179.36667	0.919462	0.924426	0.910075	0.869117	0.903327	6.52	14.88	22.99	7.2	14.89	17.45	uncharacterized protein LOC113781100 isoform X1 [Coffea eugenioides]	PREDICTED: Coffea eugenioides uncharacterized LOC113781100 (LOC113781100), transcript variant X1, mRNA	--	--
Cluster-52179.4917	0.919355	0.936658	0.862611	0.823815	0.908003	0.08	5.18	14.08	0.09	4.92	5.37	putative glycosyltransferase, partial [Mucuna pruriens]	PREDICTED: Nicotiana tabacum probable glycosyltransferase At5g03795 (LOC107759534), mRNA	Probable glycosyltransferase At5g03795 OS=Arabidopsis thaliana OX=3702 GN=At5g03795 PE=3 SV=2	--
Cluster-52179.6123	0.919346	0.916044	0.890644	0.872	0.957681	0	5.26	41.47	0.16	0.53	17.2	unnamed protein product [Coffea canephora]	--	Putative late blight resistance protein homolog R1B-16 OS=Solanum demissum OX=50514 GN=R1B-16 PE=3 SV=1	Threonylcarbamoyl adenosine biosynthesis protein TsaE//NB-ARC domain//Septation ring formation regulator, EzrA//bZIP transcription factor//Laminin Domain II//ATPase domain predominantly from Archaea//ATPase family associated with various cellular activities (AAA)
Cluster-52179.13857	0.919301	0.931204	0.854429	0.832466	0.930936	20.39	23.83	35.83	20.25	21.6	24.52	unnamed protein product [Coffea canephora]	--	--	--
Cluster-52179.1550	0.919077	0.908038	0.923023	0.89532	0.962037	0	3.98	26.74	0.04	4.09	16.13	nuclear transcription factor Y subunit B-4-like [Quercus suber]	PREDICTED: Manihot esculenta nuclear transcription factor Y subunit B-5 (LOC110615139), mRNA	Nuclear transcription factor Y subunit B-5 OS=Arabidopsis thaliana OX=3702 GN=NFYB5 PE=1 SV=1	Core histone H2A/H2B/H3/H4
Cluster-52179.31171	0.918745	0.931291	0.883837	0.872638	0.849125	5.13	11.14	11.75	4.95	7.73	9.21	uncharacterized protein LOC113766871 [Coffea eugenioides]	Stellaria media AT1G34630 mRNA, partial sequence	--	WD domain, G-beta repeat
Cluster-52179.34254	0.918737	0.892464	0.975577	0.967544	0.927534	1.26	5.05	8.01	0.7	2.59	8.63	Delta(24)-sterol reductase [Morus notabilis]	PREDICTED: Coffea eugenioides delta(24)-sterol reductase (LOC113782805), mRNA	Delta(24)-sterol reductase OS=Pisum sativum OX=3888 GN=DIM PE=1 SV=1	--
Cluster-52179.6224	0.918724	0.917933	0.91778	0.875873	0.92671	1.55	6.58	15.63	1.75	7.58	10.78	stem-specific protein TSJT1-like isoform X2 [Olea europaea var. sylvestris]	PREDICTED: Nicotiana tabacum stem-specific protein TSJT1-like (LOC107773590), partial mRNA	--	Oxidoreductase family, C-terminal alpha/beta domain
Cluster-52179.10443	0.918707	0.93486	0.877721	0.850064	0.865581	6.94	21.87	27.36	10.13	17.2	18.83	hypothetical protein T459_29414 [Capsicum annuum]	PREDICTED: Coffea eugenioides uncharacterized LOC113783789 (LOC113783789), mRNA	30S ribosomal protein S5 OS=Pseudomonas entomophila (strain L48) OX=384676 GN=rpsE PE=3 SV=1	Phosphoribosylglycinamide synthetase, N domain//Ribosomal protein S5, N-terminal domain//Ribosomal protein S5, C-terminal domain//Tetrahydromethanopterin S-methyltransferase, subunit G
Cluster-52179.23313	0.918388	0.934407	0.866981	0.858064	0.85404	5.32	14.31	15.94	7.86	9.44	11.26	unnamed protein product [Coffea canephora]	PREDICTED: Coffea arabica scarecrow-like protein 13 (LOC113708956), transcript variant X2, mRNA	Scarecrow-like protein 13 OS=Arabidopsis thaliana OX=3702 GN=SCL13 PE=2 SV=2	Nitrogen Permease regulator of amino acid transport activity 3
Cluster-52179.33502	0.918246	0.935431	0.874682	0.850445	0.856813	2.83	5.91	6.84	2.73	4.66	5.01	Magnesium transporter like [Actinidia chinensis var. chinensis]	PREDICTED: Vitis vinifera probable magnesium transporter NIPA4 (LOC100250963), mRNA	Probable magnesium transporter NIPA3 OS=Arabidopsis thaliana OX=3702 GN=At1g34470 PE=2 SV=1	Magnesium transporter NIPA//Glycosyl transferase family 4//Solute carrier family 35//EamA-like transporter family
Cluster-52179.19157	0.918195	0.917907	0.885113	0.902629	0.882696	13.36	47.56	56.12	28.61	17.52	39.86	heavy metal-associated isoprenylated plant protein 39-like isoform X2 [Olea europaea var. sylvestris]	--	Heavy metal-associated isoprenylated plant protein 39 OS=Arabidopsis thaliana OX=3702 GN=HIPP39 PE=2 SV=1	DNA polymerase phi//Herpesvirus latent membrane protein 1 (LMP1)//Cobalamin biosynthesis protein CobT//NOA36 protein//Presenilin//Baculoviral IAP repeat-containing protein 6//Ryanodine Receptor TM 4-6//DNA polymerase subunit Cdc27//CDC45-like protein
Cluster-52179.39675	0.918172	0.900489	0.962532	0.948862	0.903098	2.43	11.32	14.87	1.87	7	15.5	unnamed protein product [Coffea canephora]	PREDICTED: Juglans regia AT-hook motif nuclear-localized protein 1-like (LOC109005165), transcript variant X2, mRNA	--	AT hook motif
Cluster-52179.22214	0.918123	0.904398	0.954616	0.939581	0.893955	3.83	41.17	52.98	1.43	23.76	53.59	protein IWS1 homolog A isoform X1 [Coffea eugenioides]	--	--	Ribulose bisphosphate carboxylase large chain, N-terminal domain
Cluster-52179.8444	0.917853	0.900495	0.961609	0.948509	0.900838	4.08	12.4	15.39	3.91	8.36	15.98	MYB-related transcription factor [Ophiorrhiza pumila]	PREDICTED: Coffea eugenioides myb-related protein 330-like (LOC113749747), mRNA	Myb-related protein 330 OS=Antirrhinum majus OX=4151 GN=MYB330 PE=2 SV=1	SLIDE
Cluster-52179.29188	0.917805	0.909288	0.942756	0.92619	0.883891	8.85	18.04	20.15	10.12	14.27	19.61	transcription factor bHLH18-like [Coffea arabica]	PREDICTED: Coffea arabica transcription factor bHLH18-like (LOC113729643), transcript variant X2, mRNA	Transcription factor bHLH25 OS=Arabidopsis thaliana OX=3702 GN=BHLH25 PE=2 SV=2	Helix-loop-helix DNA-binding domain
Cluster-52179.5880	0.917776	0.93512	0.852085	0.818579	0.914434	0.22	5.04	16.27	0.07	4.15	5.13	probable receptor-like protein kinase At1g33260 [Olea europaea var. sylvestris]	PREDICTED: Erythranthe guttatus probable receptor-like protein kinase At4g10390 (LOC105978070), mRNA	Salt tolerance receptor-like cytoplasmic kinase 1 OS=Oryza sativa subsp. japonica OX=39947 GN=STRK1 PE=1 SV=2	Protein tyrosine and serine/threonine kinase//Protein kinase domain
Cluster-52179.25841	0.91776	0.940889	0.847998	0.831373	0.854243	14.39	36.51	43.7	18.35	25.46	27.07	unnamed protein product [Coffea canephora]	PREDICTED: Olea europaea var. sylvestris tubby-like F-box protein 3 (LOC111375814), mRNA	Tubby-like F-box protein 3 OS=Arabidopsis thaliana OX=3702 GN=TULP3 PE=1 SV=1	F-box-like//F-box domain
Cluster-52179.44794	0.917687	0.891324	0.960865	0.948012	0.96224	0	1.74	7.24	0	0.52	6.29	unnamed protein product [Coffea canephora]	--	Protein STRICTOSIDINE SYNTHASE-LIKE 12 OS=Arabidopsis thaliana OX=3702 GN=SSL12 PE=2 SV=2	--
Cluster-52179.17612	0.917299	0.916199	0.912714	0.872511	0.931261	7.52	9.47	15.02	6.49	10.03	11.96	Vesicle coat complex COPII, GTPase subunit SAR1 [Handroanthus impetiginosus]	PREDICTED: Nicotiana tabacum GTP-binding protein SAR2 (LOC107806533), mRNA	GTP-binding protein SAR1A OS=Arabidopsis thaliana OX=3702 GN=SAR1A PE=2 SV=1	G-protein alpha subunit//ABC transporter//ADP-ribosylation factor family//Ethanolamine utilisation - propanediol utilisation//Glycoprotein VP7//50S ribosome-binding GTPase
Cluster-52179.18231	0.917205	0.924841	0.879124	0.854971	0.910565	10.75	16.87	22.86	14.95	15.14	17.44	unnamed protein product [Coffea canephora]	PREDICTED: Coffea arabica THO complex subunit 5A-like (LOC113712302), mRNA	THO complex subunit 5B OS=Arabidopsis thaliana OX=3702 GN=THO5B PE=1 SV=1	Photosystem II protein//RWD domain
Cluster-52179.35930	0.917057	0.894659	0.964687	0.96025	0.912094	17.78	27.77	31.65	21.14	22.23	32.42	Stationary phase-induced protein, SOR/SNZ family [Handroanthus impetiginosus]	Lupinus angustifolius cultivar Tanjil chromosome LG-04	Probable pyridoxal 5'-phosphate synthase subunit PDX1 OS=Hevea brasiliensis OX=3981 GN=PDX1 PE=2 SV=1	Histidine biosynthesis protein//Indole-3-glycerol phosphate synthase//Putative N-acetylmannosamine-6-phosphate epimerase//Dihydrouridine synthase (Dus)//Nitronate monooxygenase
Cluster-52179.33647	0.916846	0.9409	0.845096	0.816886	0.870531	9.03	11.51	13.54	8.42	10.48	10.44	uncharacterized protein LOC113733031 isoform X1 [Coffea arabica]	PREDICTED: Coffea arabica uncharacterized LOC113727876 (LOC113727876), transcript variant X1, mRNA	--	SWIM zinc finger//PB1 domain
Cluster-52179.6629	0.916349	0.923006	0.866203	0.842337	0.93808	2.02	3.92	16.56	0.02	2.45	6.18	(R,S)-reticuline 7-O-methyltransferase [Actinidia chinensis var. chinensis]	PREDICTED: Olea europaea var. sylvestris (RS)-norcoclaurine 6-O-methyltransferase-like (LOC111412128), mRNA	Acetylserotonin O-methyltransferase OS=Arabidopsis thaliana OX=3702 GN=ASMT PE=1 SV=1	IclR helix-turn-helix domain//Dimerisation domain//O-methyltransferase domain
Cluster-52179.42144	0.916018	0.913166	0.926942	0.899874	0.888764	2.9	7.06	9.57	1.15	5.68	8.21	--	--	--	Cytochrome b/b6/petB//SRI (Set2 Rpb1 interacting) domain
Cluster-52179.1217	0.915917	0.896729	0.917092	0.926798	0.954128	8.14	8.74	12.45	7.2	6.39	10.49	hypothetical protein CBR_g56704 [Chara braunii]	Auxenochlorella pyrenoidosa isolate HIT9 18S ribosomal RNA gene, partial sequence	--	--
Cluster-52179.5658	0.915883	0.923746	0.891504	0.849667	0.910636	1.95	4.7	10.08	0.63	5.03	6.08	BURP domain-containing protein BNM2A-like [Herrania umbratica]	PREDICTED: Herrania umbratica BURP domain-containing protein BNM2A-like (LOC110418263), mRNA	BURP domain-containing protein 3 OS=Oryza sativa subsp. japonica OX=39947 GN=BURP3 PE=2 SV=1	--
Cluster-52179.14165	0.915744	0.941992	0.836112	0.814488	0.858748	1.67	11.22	16.58	0.98	6.37	6.31	uncharacterized protein LOC113765386 isoform X2 [Coffea eugenioides]	--	--	--
Cluster-52179.12186	0.915645	0.931275	0.878598	0.850699	0.858611	2.65	16.77	21.68	2	11.9	13.55	DNA replication factor/protein phosphatase inhibitor SET/SPR-2 [Handroanthus impetiginosus]	PREDICTED: Coffea eugenioides NAP1-related protein 2 (LOC113767816), mRNA	NAP1-related protein 1 OS=Arabidopsis thaliana OX=3702 GN=NRP1 PE=1 SV=1	Nucleosome assembly protein (NAP)//Late endosomal/lysosomal adaptor and MAPK and MTOR activator//SecA Wing and Scaffold domain
Cluster-52179.13990	0.915513	0.903791	0.944496	0.917773	0.912494	2.47	4.38	6.55	1.27	3.82	6	PREDICTED: putative disease resistance protein At1g50180 isoform X1 [Vitis vinifera]	--	Putative disease resistance protein At1g50180 OS=Arabidopsis thaliana OX=3702 GN=At1g50180 PE=3 SV=2	NB-ARC domain//ATPase family associated with various cellular activities (AAA)
Cluster-52179.13307	0.915254	0.911185	0.92526	0.894308	0.906	18.86	29.09	36.23	23.69	27.65	32.72	F-box protein At1g70590 isoform X1 [Coffea arabica]	PREDICTED: Nelumbo nucifera F-box protein At1g70590 (LOC104591478), mRNA	F-box protein At1g70590 OS=Arabidopsis thaliana OX=3702 GN=At1g70590 PE=2 SV=1	F-box-like//Tetratricopeptide repeat//F-box domain//F-box//Tetratricopeptide repeat
Cluster-52179.4841	0.915173	0.900798	0.954822	0.931729	0.903687	0.07	5.14	7.85	0.38	3.64	7.76	unnamed protein product [Coffea canephora]	PREDICTED: Durio zibethinus BAG family molecular chaperone regulator 1-like (LOC111300932), mRNA	BAG family molecular chaperone regulator 2 OS=Arabidopsis thaliana OX=3702 GN=BAG2 PE=1 SV=1	--
Cluster-52179.13909	0.915133	0.8923	0.967414	0.953033	0.92137	1.19	7.57	11.75	2.98	4.98	12.22	unnamed protein product [Coffea canephora]	Theobroma cacao genome assembly, chromosome: VI	Probable WRKY transcription factor 65 OS=Arabidopsis thaliana OX=3702 GN=WRKY65 PE=2 SV=1	WRKY DNA -binding domain//Geminivirus putative movement protein
Cluster-52179.7044	0.915105	0.892681	0.947898	0.929395	0.963244	4.02	9.61	35.28	3.87	6.96	28.41	unnamed protein product [Coffea canephora]	--	FCS-Like Zinc finger 15 OS=Arabidopsis thaliana OX=3702 GN=FLZ15 PE=1 SV=1	--
Cluster-52179.22411	0.914849	0.937549	0.85239	0.826316	0.856623	16.85	32.73	39.33	19.15	26.87	27.17	PREDICTED: serine--tRNA ligase-like [Nicotiana tabacum]	PREDICTED: Camellia sinensis serine--tRNA ligase (LOC114319177), mRNA	Serine--tRNA ligase OS=Helianthus annuus OX=4232 PE=2 SV=1	Initiation control protein YabA//Outer membrane protein (OmpH-like)//HAUS augmin-like complex subunit 5
Cluster-52179.25397	0.914694	0.929534	0.879161	0.849113	0.863625	22.62	39.89	48.08	18.79	34.2	36.48	unnamed protein product [Coffea canephora]	PREDICTED: Coffea eugenioides topless-related protein 3-like (LOC113760438), transcript variant X1, mRNA	Topless-related protein 3 OS=Arabidopsis thaliana OX=3702 GN=TPR3 PE=1 SV=1	IncFII RepA protein family//WD domain, G-beta repeat
Cluster-52179.19427	0.914663	0.929282	0.880291	0.841173	0.87906	13.12	50.42	76.87	16.94	46.16	49.1	alpha,alpha-trehalose-phosphate synthase [UDP-forming] 6-like [Coffea arabica]	PREDICTED: Coffea eugenioides alpha,alpha-trehalose-phosphate synthase [UDP-forming] 6-like (LOC113775057), mRNA	Alpha,alpha-trehalose-phosphate synthase [UDP-forming] 6 OS=Arabidopsis thaliana OX=3702 GN=TPS6 PE=1 SV=2	Glycosyltransferase family 20//Trehalose-phosphatase
Cluster-52179.35054	0.914533	0.908522	0.88211	0.879715	0.95071	5.08	9.35	28.25	7.07	2.28	14.49	unnamed protein product [Coffea canephora]	PREDICTED: Coffea arabica protein DETOXIFICATION 18-like (LOC113690670), transcript variant X2, mRNA	Protein DETOXIFICATION 19 OS=Arabidopsis thaliana OX=3702 GN=DTX19 PE=2 SV=1	MatE
Cluster-52179.37863	0.914321	0.920347	0.863547	0.840945	0.939826	2.6	11.55	56.01	3.33	6.18	19.85	uncharacterized protein LOC113743459 isoform X1 [Coffea arabica]	PREDICTED: Ipomoea nil bifunctional epoxide hydrolase 2-like (LOC109175748), mRNA	Bifunctional epoxide hydrolase 2 OS=Sus scrofa OX=9823 GN=EPHX2 PE=2 SV=1	X-Pro dipeptidyl-peptidase (S15 family)//Chlorophyllase//alpha/beta hydrolase fold//Phospholipase/Carboxylesterase//Prolyl oligopeptidase family//Dienelactone hydrolase family
Cluster-52179.29453	0.914257	0.893577	0.964636	0.944305	0.919884	4.15	17.7	27.99	6.23	13.49	28.57	PREDICTED: uncharacterized protein LOC109210502 [Nicotiana attenuata]	--	Protein RETICULATA-RELATED 2, chloroplastic OS=Arabidopsis thaliana OX=3702 GN=RER2 PE=2 SV=1	--
Cluster-52179.6093	0.914091	0.906815	0.917576	0.881414	0.947525	2.12	8.71	38.24	0.53	11.52	24.3	protein JINGUBANG-like [Coffea eugenioides]	PREDICTED: Lupinus angustifolius guanine nucleotide-binding protein subunit beta-like protein (LOC109338049), mRNA	Protein JINGUBANG OS=Arabidopsis thaliana OX=3702 GN=JGB PE=1 SV=1	WD domain, G-beta repeat
Cluster-52179.10003	0.914071	0.913477	0.901294	0.913551	0.850007	1.01	21.84	20.68	2.48	5.01	16.39	berberine bridge enzyme-like 8 [Camellia sinensis]	PREDICTED: Camellia sinensis berberine bridge enzyme-like 8 (LOC114293833), mRNA	Berberine bridge enzyme-like 8 OS=Arabidopsis thaliana OX=3702 GN=At1g30700 PE=2 SV=1	FAD binding domain//Berberine and berberine like
Cluster-52179.18171	0.914039	0.902511	0.94754	0.924018	0.895818	10.49	23.01	29.44	8.52	18.88	28.66	universal stress protein A-like protein [Sesamum indicum]	PREDICTED: Ziziphus jujuba universal stress protein A-like protein (LOC107429473), transcript variant X1, mRNA	Universal stress protein A-like protein OS=Arabidopsis thaliana OX=3702 GN=At3g01520 PE=1 SV=2	--
Cluster-52179.38213	0.913715	0.93293	0.861247	0.83993	0.850843	9.77	20.89	24.69	7.15	15.33	16.52	hypothetical protein DM860_011972 [Cuscuta australis]	--	H/ACA ribonucleoprotein complex subunit 3-like protein OS=Arabidopsis thaliana OX=3702 GN=At2g20490 PE=3 SV=2	Nucleolar RNA-binding protein, Nop10p family
Cluster-52179.41185	0.913506	0.89615	0.952822	0.922332	0.935683	1.67	21.04	55.21	0.8	20.65	49.01	unnamed protein product [Coffea canephora]	PREDICTED: Lactuca sativa berberine bridge enzyme-like 22 (LOC111904356), transcript variant X2, mRNA	Berberine bridge enzyme-like 28 OS=Arabidopsis thaliana OX=3702 GN=At5g44440 PE=1 SV=1	Nuf2 family//Berberine and berberine like//FAD binding domain
Cluster-52179.20362	0.913439	0.938846	0.826106	0.817806	0.854506	16.37	46.06	58.64	21.81	26.65	29.73	nucleolin 1-like isoform X1 [Coffea eugenioides]	--	--	--
Cluster-52179.27624	0.913417	0.919608	0.904964	0.875867	0.866913	3.68	12.02	14.83	3.56	9.64	11.88	unnamed protein product [Coffea canephora]	PREDICTED: Coffea arabica DExH-box ATP-dependent RNA helicase DExH8-like (LOC113734962), mRNA	DExH-box ATP-dependent RNA helicase DExH8 OS=Arabidopsis thaliana OX=3702 GN=At2g47680 PE=2 SV=2	Zinc finger C-x8-C-x5-C-x3-H type (and similar)//Sec20//ATPase family associated with various cellular activities (AAA)//ABC transporter//DEAD/DEAH box helicase
Cluster-52179.25146	0.913332	0.92897	0.843004	0.838761	0.880856	19.32	30.57	37.35	25.27	23.3	26.88	unnamed protein product [Coffea canephora]	PREDICTED: Coffea arabica translocon at the outer membrane of chloroplasts 64 (LOC113742100), mRNA	Translocon at the outer membrane of chloroplasts 64 OS=Pisum sativum OX=3888 GN=TOC64 PE=1 SV=1	Tetratricopeptide repeat//Tetratricopeptide repeat//Tetratricopeptide repeat
Cluster-52179.21628	0.913295	0.925849	0.864909	0.826306	0.91768	145.74	175.1	266.63	132.87	177.82	188.93	RecName: Full=14-3-3 protein 10	PREDICTED: Nicotiana attenuata 14-3-3 protein 10 (LOC109218528), mRNA	14-3-3 protein 10 OS=Solanum lycopersicum OX=4081 GN=TFT10 PE=2 SV=2	--
Cluster-52179.1137	0.913104	0.933139	0.845663	0.84477	0.838769	3.5	8.34	8.96	3.76	4.87	5.84	60S ribosomal protein L8-1-like [Ziziphus jujuba]	Phycomyces blakesleeanus NRRL 1555(-) hypothetical protein mRNA	60S ribosomal protein L8 OS=Bos taurus OX=9913 GN=RPL8 PE=2 SV=3	Ribosomal Proteins L2, RNA binding domain//Ribosomal Proteins L2, C-terminal domain
Cluster-52179.356	0.91272	0.894102	0.943015	0.915868	0.955247	0	1.64	7.86	0.09	1.68	6.09	hypothetical protein A4A49_11566 [Nicotiana attenuata]	PREDICTED: Gossypium arboreum dCTP pyrophosphatase 1-like (LOC108486281), mRNA	dCTP pyrophosphatase 1 OS=Mus musculus OX=10090 GN=Dctpp1 PE=1 SV=1	Viral glycoprotein L
Cluster-52179.7491	0.912544	0.927104	0.875681	0.858725	0.843729	0.11	62.35	71.07	1.97	32.51	43.52	multidrug resistance pump, putative [Ricinus communis]	--	Protein DETOXIFICATION 27 OS=Arabidopsis thaliana OX=3702 GN=DTX27 PE=2 SV=1	--
Cluster-52179.22236	0.912481	0.934514	0.853102	0.82192	0.861911	10.29	19.57	24.46	12.07	16.97	16.95	Protein arginine N-methyltransferase PRMT1 [Handroanthus impetiginosus]	PREDICTED: Coffea arabica probable protein arginine N-methyltransferase 1.2 (LOC113693725), mRNA	Probable protein arginine N-methyltransferase 1 OS=Oryza sativa subsp. indica OX=39946 GN=PRMT1 PE=3 SV=1	Methyltransferase small domain//Methyltransferase domain//FtsJ-like methyltransferase
Cluster-52179.6969	0.912337	0.885267	0.966815	0.973884	0.905486	0.05	5.81	7.53	0.02	0.9	8.71	WAT1-related protein At5g40230-like [Quercus suber]	PREDICTED: Coffea arabica WAT1-related protein At5g40240-like (LOC113700109), mRNA	WAT1-related protein At5g40240 OS=Arabidopsis thaliana OX=3702 GN=At5g40240 PE=2 SV=1	EamA-like transporter family//CENP-B N-terminal DNA-binding domain//SOCE-associated regulatory factor of calcium homoeostasis
Cluster-52179.30934	0.912197	0.915209	0.911689	0.883246	0.870486	4.47	7.1	8.1	4.06	6.31	7.25	unnamed protein product [Coffea canephora]	PREDICTED: Quercus suber putative disease resistance protein RGA3 (LOC111989297), mRNA	Putative disease resistance protein RGA4 OS=Solanum bulbocastanum OX=147425 GN=RGA4 PE=2 SV=1	Leucine rich repeat//Leucine Rich Repeat
Cluster-52179.6213	0.912005	0.889207	0.95097	0.929235	0.956543	0.12	2.65	11.92	0.08	2.03	9.93	hypothetical protein CDL12_25626 [Handroanthus impetiginosus]	PREDICTED: Coffea arabica AT-hook motif nuclear-localized protein 23-like (LOC113723101), mRNA	AT-hook motif nuclear-localized protein 23 OS=Arabidopsis thaliana OX=3702 GN=AHL23 PE=1 SV=1	--
Cluster-52179.23876	0.911845	0.913407	0.908722	0.875423	0.894424	61.71	112.96	146.37	85.35	106.42	124.45	PREDICTED: LOW QUALITY PROTEIN: heterogeneous nuclear ribonucleoprotein 1 [Erythranthe guttata]	PREDICTED: Coffea arabica heterogeneous nuclear ribonucleoprotein 1-like (LOC113734322), transcript variant X1, mRNA	Heterogeneous nuclear ribonucleoprotein 1 OS=Arabidopsis thaliana OX=3702 GN=RNP1 PE=1 SV=1	Cytoplasmic dynein 1 intermediate chain 2//RNA recognition motif. (a.k.a. RRM, RBD, or RNP domain)//RNA recognition motif
Cluster-52179.21938	0.911687	0.916375	0.905087	0.867183	0.886884	63.57	118.55	165.89	47.53	113.3	132.15	leucine aminopeptidase 1-like [Coffea eugenioides]	PREDICTED: Coffea eugenioides leucine aminopeptidase 1-like (LOC113773216), mRNA	Leucine aminopeptidase 2, chloroplastic OS=Solanum lycopersicum OX=4081 GN=LAPA2 PE=2 SV=1	Hyaluronidase//Cytosol aminopeptidase family, catalytic domain//Cytosol aminopeptidase family, N-terminal domain
Cluster-52179.26491	0.911587	0.937326	0.83466	0.813221	0.852618	12.73	17.04	19.36	11.92	14.76	14.75	SART-1 family protein DOT2 [Vitis vinifera]	PREDICTED: Vitis vinifera SART-1 family protein DOT2 (LOC100266959), mRNA	SART-1 family protein DOT2 OS=Arabidopsis thaliana OX=3702 GN=DOT2 PE=1 SV=1	SART-1 family
Cluster-52179.15950	0.911578	0.914041	0.913477	0.878726	0.880258	4.93	21.9	30.68	6.28	19.3	24.79	dihydroxy-acid dehydratase, chloroplastic [Momordica charantia]	PREDICTED: Coffea eugenioides dihydroxy-acid dehydratase, chloroplastic-like (LOC113763948), transcript variant X2, misc_RNA	Dihydroxy-acid dehydratase, chloroplastic OS=Arabidopsis thaliana OX=3702 GN=DHAD PE=1 SV=1	Dehydratase family//FeoA domain//Leukocyte receptor CD45
Cluster-52179.34205	0.91132	0.922337	0.884578	0.841601	0.891857	1.85	9.66	19.24	0.24	9.96	11.26	hypothetical protein DM860_003012 [Cuscuta australis]	PREDICTED: Olea europaea var. sylvestris beta-glucosidase 46-like (LOC111395997), transcript variant X2, mRNA	Putative beta-glucosidase 17 OS=Oryza sativa subsp. japonica OX=39947 GN=BGLU17 PE=5 SV=3	Glycosyl hydrolase family 1
Cluster-52179.17849	0.911227	0.921051	0.876417	0.833206	0.916001	2.8	6.09	14.43	2.27	6.95	8.07	unnamed protein product [Coffea canephora]	PREDICTED: Coffea eugenioides F-box/kelch-repeat protein At3g27150 (LOC113754517), transcript variant X1, mRNA	F-box/kelch-repeat protein At3g27150 OS=Arabidopsis thaliana OX=3702 GN=At3g27150 PE=2 SV=1	Kelch motif//Kelch motif
Cluster-52179.20956	0.911113	0.928003	0.850866	0.813603	0.90712	612.45	738.58	1065.41	568.74	732.37	752.64	14-3-3 protein 10 [Coffea eugenioides]	PREDICTED: Brassica napus 14-3-3-like protein GF14 kappa (LOC106441250), transcript variant X2, mRNA	14-3-3 protein 10 OS=Solanum lycopersicum OX=4081 GN=TFT10 PE=2 SV=2	--
Cluster-52179.8534	0.911111	0.901875	0.939681	0.921136	0.878927	1.54	8.54	10.26	2.27	5.87	10.02	galactoside 2-alpha-L-fucosyltransferase-like [Olea europaea var. sylvestris]	PREDICTED: Coffea eugenioides galactoside 2-alpha-L-fucosyltransferase-like (LOC113769340), mRNA	Galactoside 2-alpha-L-fucosyltransferase OS=Pisum sativum OX=3888 GN=FT1 PE=2 SV=1	Xyloglucan fucosyltransferase
Cluster-52179.18387	0.911106	0.92813	0.869221	0.837432	0.860908	8.72	15.09	18.57	7.16	13.14	13.64	sphingoid long-chain bases kinase 1-like [Coffea eugenioides]	PREDICTED: Coffea eugenioides sphingoid long-chain bases kinase 1-like (LOC113760984), mRNA	Sphingoid long-chain bases kinase 1 OS=Arabidopsis thaliana OX=3702 GN=LCBK1 PE=1 SV=1	Diacylglycerol kinase catalytic domain//Translocon-associated protein, gamma subunit (TRAP-gamma)
Cluster-52179.34316	0.911037	0.909598	0.922826	0.89404	0.876364	6.07	11.75	13.98	5.83	10.27	12.73	chloroplastic glycerol-3-phosphate acyltransferase [Camellia oleifera]	PREDICTED: Capsicum annuum glycerol-3-phosphate acyltransferase, chloroplastic (LOC107871044), mRNA	Glycerol-3-phosphate acyltransferase, chloroplastic OS=Pisum sativum OX=3888 GN=GPAT PE=1 SV=1	--
Cluster-52179.31160	0.910853	0.925567	0.875881	0.834414	0.879943	6.42	12.3	17.59	6.08	11.97	12.35	GATA transcription factor 25-like [Coffea eugenioides]	PREDICTED: Camellia sinensis GATA transcription factor 25-like (LOC114265367), transcript variant X2, mRNA	GATA transcription factor 25 OS=Arabidopsis thaliana OX=3702 GN=GATA25 PE=1 SV=2	Dof domain, zinc finger//CCT motif//GATA zinc finger
Cluster-52179.6336	0.910786	0.934607	0.841559	0.806948	0.873315	5.09	11.29	16.64	6.27	9.93	9.58	probable DEAD-box ATP-dependent RNA helicase 48 [Coffea eugenioides]	PREDICTED: Hevea brasiliensis probable DEAD-box ATP-dependent RNA helicase 48 (LOC110643520), transcript variant X2, mRNA	Putative DEAD-box ATP-dependent RNA helicase 33 OS=Arabidopsis thaliana OX=3702 GN=RH33 PE=3 SV=1	Oligosaccharyltransferase 48 kDa subunit beta
Cluster-52179.10599	0.910712	0.932673	0.852052	0.828004	0.846855	1.43	8.47	10.71	2.22	5.68	5.93	nucleolar complex protein 2 homolog [Coffea arabica]	PREDICTED: Coffea arabica nucleolar complex protein 2 homolog (LOC113730802), transcript variant X2, mRNA	Nucleolar complex protein 2 homolog OS=Arabidopsis thaliana OX=3702 GN=At2g18220 PE=3 SV=2	Nop14-like family
Cluster-52179.26135	0.910701	0.92899	0.863975	0.823744	0.876567	10.2	21.62	31.15	11.55	20.54	20.55	unnamed protein product [Coffea canephora]	PREDICTED: Coffea eugenioides glycine-rich RNA-binding protein RZ1C (LOC113761318), transcript variant X2, mRNA	Glycine-rich RNA-binding protein RZ1C OS=Arabidopsis thaliana OX=3702 GN=RZ1C PE=1 SV=1	RNA recognition motif//Zinc knuckle//RNA recognition motif. (a.k.a. RRM, RBD, or RNP domain)
Cluster-52179.4713	0.910508	0.910637	0.908663	0.905118	0.847981	0.53	6.32	6.27	0.67	2.77	5.38	ethylene-responsive transcription factor CRF2-like [Coffea arabica]	PREDICTED: Camellia sinensis ethylene-responsive transcription factor CRF1-like (LOC114272351), transcript variant X3, mRNA	Ethylene-responsive transcription factor CRF2 OS=Arabidopsis thaliana OX=3702 GN=CRF2 PE=1 SV=1	Serum albumin family//AP2 domain
Cluster-52179.16057	0.910485	0.916877	0.898755	0.878059	0.85434	2.82	9.1	10.37	1.67	6.3	8.28	hypothetical protein T459_14347 [Capsicum annuum]	PREDICTED: Juglans regia uncharacterized LOC108986841 (LOC108986841), transcript variant X4, mRNA	RNA demethylase ALKBH9B OS=Arabidopsis thaliana OX=3702 GN=ALKBH9B PE=1 SV=1	Peptide hormone//Apolipoprotein A1/A4/E domain
Cluster-52179.35265	0.910407	0.920922	0.886032	0.865986	0.850579	3.42	19.59	22.41	6.99	13.28	16.67	protein OBERON 4-like [Coffea arabica]	PREDICTED: Coffea arabica protein OBERON 4-like (LOC113727094), mRNA	Protein OBERON 4 OS=Arabidopsis thaliana OX=3702 GN=OBE4 PE=1 SV=2	--
Cluster-52179.13776	0.910333	0.880111	0.970585	0.964613	0.936643	0.26	2.99	5.93	0.97	1.25	6.3	unnamed protein product [Coffea canephora]	--	--	--
Cluster-52179.7958	0.910231	0.908989	0.879204	0.8555	0.948697	1.38	17.68	141.68	2.73	10.17	58.17	putative late blight resistance protein homolog R1A-10 [Coffea eugenioides]	--	--	--
Cluster-52179.39330	0.910104	0.889359	0.935242	0.916726	0.962141	0.23	1.15	7.64	0.06	0.61	5.53	MADS-box transcription factor 27-like isoform X2 [Coffea eugenioides]	PREDICTED: Coffea arabica MADS-box transcription factor 23-like (LOC113714692), transcript variant X5, mRNA	Agamous-like MADS-box protein AGL21 OS=Arabidopsis thaliana OX=3702 GN=AGL21 PE=1 SV=1	Laminin Domain II//K-box region//SRF-type transcription factor (DNA-binding and dimerisation domain)//Ribosomal L29 protein//NADH-ubiquinone oxidoreductase B15 subunit (NDUFB4)
Cluster-52179.37861	0.910064	0.916815	0.857239	0.834331	0.935519	1.46	5.84	28.35	1.86	3.26	9.83	hypothetical protein MANES_17G095900 [Manihot esculenta]	PREDICTED: Capsicum annuum bifunctional epoxide hydrolase 2-like (LOC107870223), mRNA	--	--
Cluster-52179.18297	0.909951	0.922309	0.884946	0.853085	0.859094	3.86	7.27	8.54	3.99	6.4	6.88	probable LRR receptor-like serine/threonine-protein kinase At5g10290 [Coffea arabica]	PREDICTED: Coffea eugenioides probable LRR receptor-like serine/threonine-protein kinase At5g10290 (LOC113777742), mRNA	Probable LRR receptor-like serine/threonine-protein kinase At5g10290 OS=Arabidopsis thaliana OX=3702 GN=At5g10290 PE=1 SV=1	Heme NO binding associated//Protein tyrosine and serine/threonine kinase//Protein kinase domain//Synaptonemal complex central element protein 1//Tetratricopeptide repeat
Cluster-52179.28105	0.909927	0.918779	0.893181	0.852258	0.882295	3.93	10.29	15.57	3.35	10.01	11.25	uncharacterized protein LOC105159050 [Sesamum indicum]	PREDICTED: Coffea arabica uncharacterized LOC113690764 (LOC113690764), transcript variant X4, misc_RNA	--	RING-variant domain//Neuraminidase//Helix-turn-helix domain of resolvase
Cluster-52179.21484	0.909777	0.922935	0.882227	0.846767	0.864851	2.45	8.87	11.93	3.16	7.67	8.38	unnamed protein product, partial [Vitis vinifera]	PREDICTED: Coffea eugenioides prohibitin-1, mitochondrial-like (LOC113770888), mRNA	Prohibitin-1, mitochondrial OS=Arabidopsis thaliana OX=3702 GN=PHB1 PE=1 SV=1	ADP-ribosylation factor family
Cluster-52179.8397	0.909741	0.909256	0.903797	0.87514	0.903955	2.17	5.59	8.29	4.36	5.01	6.55	protein SRG1-like [Coffea arabica]	PREDICTED: Coffea arabica protein SRG1-like (LOC113709573), mRNA	Protein SRG1 OS=Arabidopsis thaliana OX=3702 GN=SRG1 PE=2 SV=1	2OG-Fe(II) oxygenase superfamily
Cluster-52179.10836	0.909672	0.894424	0.9266	0.899015	0.956267	1.03	2.52	13.08	0.4	2.77	9.07	Pyrophosphate-dependent phosphofructokinase TP0108-type [Trema orientale]	PREDICTED: Hevea brasiliensis ATP-dependent 6-phosphofructokinase 2-like (LOC110669036), mRNA	ATP-dependent 6-phosphofructokinase 2 OS=Arabidopsis thaliana OX=3702 GN=PFK2 PE=1 SV=1	Phosphofructokinase//ATP-NAD kinase//Diacylglycerol kinase catalytic domain
Cluster-52179.19362	0.909174	0.933608	0.836677	0.810373	0.859822	7.7	54.97	81.43	21.61	38.4	38.21	heat shock cognate 70 kDa protein 2 [Citrus clementina]	PREDICTED: Coffea arabica heat shock cognate 70 kDa protein-like (LOC113708791), mRNA	Heat shock cognate 70 kDa protein OS=Petunia hybrida OX=4102 GN=HSP70 PE=2 SV=1	NADH-ubiquinone oxidoreductase chain 4, amino terminus//FGGY family of carbohydrate kinases, C-terminal domain
Cluster-52179.21320	0.909019	0.936786	0.816415	0.794543	0.868015	11.61	14.54	17.37	11.61	12.98	12.89	autophagy-related protein 18a-like [Coffea eugenioides]	Lagerstroemia indica mitochondrion, complete genome	Autophagy-related protein 18a OS=Arabidopsis thaliana OX=3702 GN=ATG18A PE=1 SV=1	--
Cluster-52179.10667	0.908929	0.913961	0.901689	0.881808	0.852095	5.6	25.68	28.87	3.81	16.97	23.46	--	Solanum lycopersicum cultivar I-3 chromosome 3	--	--
Cluster-52179.25682	0.908885	0.92832	0.861434	0.831489	0.850565	7.34	14.46	17.17	7.56	12.24	12.5	uncharacterized protein LOC113725485 [Coffea arabica]	PREDICTED: Coffea arabica uncharacterized LOC113725485 (LOC113725485), mRNA	--	--
Cluster-52179.28474	0.908872	0.925331	0.864869	0.849206	0.839425	13.88	51.61	57	20.47	33.89	39.51	60S ribosomal protein L23a-like [Olea europaea var. sylvestris]	PREDICTED: Prunus mume 60S ribosomal protein L23a (LOC103332598), transcript variant X2, mRNA	60S ribosomal protein L23A OS=Fritillaria agrestis OX=64177 GN=RPL23A PE=2 SV=1	Ribosomal protein L23//NADH-ubiquinone/plastoquinone oxidoreductase, chain 3//Dicer dimerisation domain
Cluster-52179.29584	0.908843	0.913766	0.854689	0.839424	0.935953	11.16	22.35	90.18	9.46	8.13	33.12	PREDICTED: peroxidase 43-like [Solanum tuberosum]	PREDICTED: Nicotiana tabacum peroxidase 43-like (LOC107761359), mRNA	Peroxidase 43 OS=Arabidopsis thaliana OX=3702 GN=PER43 PE=3 SV=2	Semialdehyde dehydrogenase, dimerisation domain//Peroxidase//CbiX
Cluster-52179.2949	0.908793	0.911486	0.877366	0.843523	0.939277	102.66	169.87	499.28	118.2	183.93	275.35	hypothetical protein PHMEG_00035810 [Phytophthora megakarya]	Tetraselmis striata 18S rRNA gene (partial), 5.8S rRNA gene, 28S rRNA gene (partial), ITS1 and ITS2, strain SAG 41.85	--	--
Cluster-52179.28637	0.908774	0.914089	0.902667	0.864216	0.880111	6.99	11.16	14.14	6.45	10.78	11.96	unnamed protein product [Coffea canephora]	PREDICTED: Coffea eugenioides uncharacterized LOC113774998 (LOC113774998), mRNA	RCC1 and BTB domain-containing protein 2 OS=Mus musculus OX=10090 GN=Rcbtb2 PE=1 SV=1	Ankyrin repeat//Jagunal, ER re-organisation during oogenesis//YSIRK type signal peptide//Translin family//Ankyrin repeat//Type II secretion system (T2SS), protein M
Cluster-52179.12800	0.908751	0.921578	0.882158	0.852229	0.854658	2.24	10.84	13.56	3.07	8.43	9.61	pentatricopeptide repeat-containing protein At1g10270 [Coffea eugenioides]	PREDICTED: Daucus carota subsp. sativus pentatricopeptide repeat-containing protein At1g10270-like (LOC108192925), mRNA	Pentatricopeptide repeat-containing protein At1g10270 OS=Arabidopsis thaliana OX=3702 GN=GRP23 PE=1 SV=1	Cellulose biosynthesis GIL//Interleukin 32//Transposase IS200 like//Tetratricopeptide repeat//Tetratricopeptide repeat//Tetratricopeptide repeat
Cluster-52179.5547	0.908358	0.896563	0.940009	0.931408	0.870246	0	17.33	19.27	0.17	7.99	19.85	auxin-responsive protein SAUR32-like [Coffea eugenioides]	PREDICTED: Coffea eugenioides auxin-responsive protein SAUR32-like (LOC113753181), mRNA	--	Auxin responsive protein
Cluster-52179.6584	0.908338	0.890779	0.954479	0.927923	0.912215	0.11	5.68	10.6	0.04	4.59	10.5	probable membrane-associated kinase regulator 2 [Coffea eugenioides]	PREDICTED: Spinacia oleracea probable membrane-associated kinase regulator 2 (LOC110778160), mRNA	Probable membrane-associated kinase regulator 2 OS=Arabidopsis thaliana OX=3702 GN=MAKR2 PE=2 SV=1	Photosystem II protein Y (PsbY)
Cluster-52179.23453	0.908036	0.913336	0.902185	0.862132	0.881992	2.69	7.1	10.33	2.71	6.89	8.05	unnamed protein product [Coffea canephora]	PREDICTED: Coffea arabica uncharacterized CRM domain-containing protein At3g25440, chloroplastic (LOC113722979), mRNA	CRM-domain containing factor CFM9, mitochondrial OS=Arabidopsis thaliana OX=3702 GN=CFM9 PE=2 SV=1	CRS1 / YhbY (CRM) domain
Cluster-52179.35135	0.908006	0.906418	0.91916	0.898356	0.862112	1.8	36.39	42.79	4.16	23.51	37.92	zinc finger protein GAI-ASSOCIATED FACTOR 1-like [Coffea arabica]	PREDICTED: Coffea arabica zinc finger protein GAI-ASSOCIATED FACTOR 1-like (LOC113699533), mRNA	Zinc finger protein GAI-ASSOCIATED FACTOR 1 OS=Arabidopsis thaliana OX=3702 GN=GAF1 PE=1 SV=1	Seven in absentia protein family//Zinc finger, C2H2 type//TFIIH C1-like domain//Sec23/Sec24 zinc finger
Cluster-52179.30095	0.907965	0.917455	0.890658	0.862073	0.856208	2.23	11.08	13.58	3.58	8.59	10.29	unnamed protein product [Coffea canephora]	PREDICTED: Coffea eugenioides tubulin--tyrosine ligase-like protein 12 (LOC113773145), transcript variant X3, mRNA	Tubulin--tyrosine ligase-like protein 12 OS=Mus musculus OX=10090 GN=Ttll12 PE=1 SV=1	Leucine rich repeat
Cluster-52179.14767	0.907869	0.919387	0.855833	0.86594	0.842927	0.57	31.06	33.58	9.47	7.82	18.81	S-methyltransferase [Catharanthus roseus]	Solanum lycopersicum cultivar I-3 chromosome 6	Caffeic acid 3-O-methyltransferase OS=Rosa chinensis OX=74649 GN=COMT1 PE=2 SV=1	Receptor activity modifying family//O-methyltransferase domain//Dimerisation domain
Cluster-52179.5023	0.907777	0.891048	0.920235	0.899979	0.960568	0.26	8.93	87.55	0.09	4.57	55.41	glutelin type-A 2-like [Coffea arabica]	--	Cocosin 1 OS=Cocos nucifera OX=13894 GN=COS-1 PE=1 SV=1	Cupin//ARD/ARD' family
Cluster-52179.7581	0.907569	0.909846	0.908364	0.884328	0.860891	9.2	28.65	34.11	4.93	21.21	28.79	hypothetical protein CK203_089556 [Vitis vinifera]	--	--	--
Cluster-52179.8627	0.907568	0.896888	0.925495	0.887998	0.938834	0.84	2.33	7.23	0.71	2.93	5.4	uncharacterized protein LOC113709248 [Coffea arabica]	PREDICTED: Coffea eugenioides uncharacterized LOC113775807 (LOC113775807), mRNA	--	Glutaminyl-tRNA synthetase, non-specific RNA binding region part 1//POLO box duplicated region//Histidine kinase
Cluster-52179.23741	0.907431	0.882574	0.950278	0.960756	0.903349	430.79	1108.54	1317.81	716.72	584.81	1357.26	hypothetical protein CUMW_230790 [Citrus unshiu]	PREDICTED: Coffea arabica dnaJ protein homolog (LOC113725622), transcript variant X5, mRNA	DnaJ protein homolog OS=Cucumis sativus OX=3659 GN=DNAJ1 PE=2 SV=1	DnaJ central domain//zinc-ribbon//Hydrogenase/urease nickel incorporation, metallochaperone, hypA//PROCN (NUC071) domain
Cluster-52179.23470	0.90722	0.900798	0.908724	0.917558	0.861909	5.58	8.09	8.23	6.53	6.38	7.86	PREDICTED: uncharacterized protein LOC109187439 [Ipomoea nil]	PREDICTED: Coffea arabica phosphomannomutase/phosphoglucomutase (LOC113725810), transcript variant X3, mRNA	Phosphomannomutase OS=Azospirillum brasilense OX=192 GN=exoC PE=3 SV=2	Phosphoglucomutase/phosphomannomutase, alpha/beta/alpha domain III//Phosphoglucomutase/phosphomannomutase, alpha/beta/alpha domain I//Phosphoglucomutase/phosphomannomutase, alpha/beta/alpha domain II
Cluster-52179.6827	0.907162	0.879186	0.968406	0.954516	0.930141	0.5	30.64	66.74	0.2	16.15	71.65	protein LIGHT-DEPENDENT SHORT HYPOCOTYLS 10-like [Durio zibethinus]	PREDICTED: Prunus avium protein LIGHT-DEPENDENT SHORT HYPOCOTYLS 10 (LOC110764177), mRNA	Protein LIGHT-DEPENDENT SHORT HYPOCOTYLS 10 OS=Arabidopsis thaliana OX=3702 GN=LSH10 PE=1 SV=1	--
Cluster-52179.23761	0.90712	0.913353	0.895761	0.875039	0.852392	45.5	125.67	139.45	64.45	96.35	117.61	unnamed protein product [Coffea canephora]	Oryza sativa Indica Group cultivar Shuhui498 chromosome 3 sequence	40S ribosomal protein SA OS=Glycine max OX=3847 PE=2 SV=1	Ribosomal protein S2
Cluster-52179.23518	0.907092	0.916399	0.890942	0.858455	0.861173	124.4	280.04	337.51	149.69	246.08	274.25	elongation factor 1-gamma-like [Prunus avium]	PREDICTED: Ipomoea nil elongation factor 1-gamma 2-like (LOC109172034), mRNA	Elongation factor 1-gamma 2 OS=Oryza sativa subsp. japonica OX=39947 GN=Os02g0220500 PE=2 SV=2	Glutathione S-transferase, N-terminal domain//Elongation factor 1 gamma, conserved domain//Glutathione S-transferase, N-terminal domain//Glutathione S-transferase, N-terminal domain//Calcium-activated SK potassium channel
Cluster-52179.19497	0.907082	0.934144	0.818719	0.791333	0.87231	4.45	6.11	8.05	4.39	5.41	5.29	PREDICTED: DNA topoisomerase 3-beta-like isoform X1 [Nicotiana tabacum]	Linum usitatissimum chromosome Lu13	DNA topoisomerase 3-beta OS=Oryza sativa subsp. japonica OX=39947 GN=TOP3B PE=2 SV=1	Casein kinase II regulatory subunit
Cluster-52179.11695	0.906964	0.931329	0.841775	0.810066	0.852977	6.99	17.98	24.16	7.12	14.66	14.04	unnamed protein product [Coffea canephora]	PREDICTED: Coffea arabica RNA helicase aquarius-like (LOC113732489), mRNA	RNA helicase aquarius OS=Mus musculus OX=10090 GN=Aqr PE=1 SV=2	ATPase family associated with various cellular activities (AAA)//AAA domain (dynein-related subfamily)//Type III restriction enzyme, res subunit//Parvovirus non-structural protein NS1
Cluster-52179.17490	0.906913	0.899121	0.934251	0.902998	0.889605	0.84	3.89	5.71	0.78	3.38	5.25	unnamed protein product [Coffea canephora]	--	--	--
Cluster-52179.4903	0.906739	0.884798	0.96129	0.948832	0.899495	0.63	17.67	25.15	0.51	9.44	28.01	uncharacterized protein At4g14450, chloroplastic-like [Coffea eugenioides]	--	Uncharacterized protein At4g14450, chloroplastic OS=Arabidopsis thaliana OX=3702 GN=At4g14450 PE=2 SV=1	--
Cluster-52179.26108	0.906663	0.932528	0.829816	0.796398	0.868055	10.2	101.07	195.29	0.65	75.31	65.31	Werner Syndrome-like exonuclease [Coffea arabica]	PREDICTED: Coffea arabica Werner Syndrome-like exonuclease (LOC113727813), mRNA	Werner Syndrome-like exonuclease OS=Arabidopsis thaliana OX=3702 GN=WEX PE=1 SV=1	3'-5' exonuclease
Cluster-52179.27241	0.906629	0.928393	0.841289	0.831864	0.832011	21.36	66.07	72.84	26.84	40.07	45.25	unnamed protein product [Coffea canephora]	PREDICTED: Tarenaya hassleriana nucleolin 1-like (LOC104810678), transcript variant X3, mRNA	Nucleolin 2 OS=Oryza sativa subsp. japonica OX=39947 GN=Os04g0620700 PE=2 SV=2	RNA recognition motif. (a.k.a. RRM, RBD, or RNP domain)//Plastid and cyanobacterial ribosomal protein (PSRP-3 / Ycf65)
Cluster-52179.12110	0.906624	0.931475	0.839506	0.810817	0.847871	7.11	22.82	30.37	7.19	17.23	16.55	transducin beta-like protein 3 [Olea europaea var. sylvestris]	PREDICTED: Coffea eugenioides transducin beta-like protein 3 (LOC113779250), transcript variant X2, mRNA	Transducin beta-like protein 3 OS=Rattus norvegicus OX=10116 GN=Tbl3 PE=2 SV=1	Utp13 specific WD40 associated domain//TUP1-like enhancer of split//WD domain, G-beta repeat
Cluster-52179.39808	0.9066	0.915538	0.891314	0.851262	0.874521	1.85	26.32	42.34	3.79	24.57	28.77	--	--	--	--
Cluster-52179.21696	0.906557	0.928538	0.839453	0.805671	0.876544	19.17	68.39	113.32	37.86	58.57	58.19	nematode resistance protein-like HSPRO2 [Coffea eugenioides]	PREDICTED: Coffea eugenioides nematode resistance protein-like HSPRO2 (LOC113760479), mRNA	Nematode resistance protein-like HSPRO2 OS=Arabidopsis thaliana OX=3702 GN=HSPRO2 PE=1 SV=1	Hs1pro-1 N-terminus//Survival motor neuron protein (SMN)
Cluster-52179.17151	0.906477	0.915951	0.886458	0.848407	0.876915	3.39	5.42	6.69	4.07	5.23	5.57	uncharacterized protein At1g51745-like isoform X1 [Coffea arabica]	PREDICTED: Coffea eugenioides uncharacterized protein At1g51745-like (LOC113768621), mRNA	Uncharacterized protein At1g51745 OS=Arabidopsis thaliana OX=3702 GN=At1g51745 PE=2 SV=2	--
Cluster-52179.6761	0.906417	0.890197	0.935648	0.948177	0.866444	1.08	33.23	32.69	3.65	7.1	34.42	unnamed protein product [Coffea canephora]	--	--	--
Cluster-52179.5414	0.906329	0.903629	0.918774	0.899293	0.862793	1.58	5.48	6.38	0.64	3.74	5.76	Metal tolerance protein [Actinidia chinensis var. chinensis]	PREDICTED: Solanum pennellii metal tolerance protein 4-like (LOC107013977), mRNA	Metal tolerance protein 4 OS=Oryza sativa subsp. japonica OX=39947 GN=MTP4 PE=2 SV=1	Cation efflux family
Cluster-52179.12028	0.905833	0.911313	0.899439	0.862331	0.874394	7.58	12.64	16.08	6.42	11.99	13.46	PREDICTED: ran-binding protein 10 isoform X1 [Nicotiana tomentosiformis]	PREDICTED: Coffea eugenioides ran-binding protein M homolog (LOC113749597), transcript variant X2, mRNA	Ran-binding protein M homolog OS=Arabidopsis thaliana OX=3702 GN=RANBPM PE=1 SV=1	Anaerobic c4-dicarboxylate membrane transporter//SPRY domain
Cluster-52179.23746	0.90573	0.922488	0.835935	0.809729	0.903155	301.64	495.05	818.5	411.77	434	482.26	YTH domain-containing protein ECT4 isoform X2 [Coffea eugenioides]	PREDICTED: Coffea eugenioides YTH domain-containing protein ECT4 (LOC113762246), transcript variant X2, mRNA	YTH domain-containing protein ECT3 OS=Arabidopsis thaliana OX=3702 GN=ECT3 PE=1 SV=1	YT521-B-like domain
Cluster-52179.16892	0.905491	0.880943	0.960452	0.938518	0.93177	6.71	31.84	67.84	10.42	26	67.91	nitrile-specifier protein 5-like [Coffea arabica]	PREDICTED: Coffea eugenioides nitrile-specifier protein 5 (LOC113770080), mRNA	Nitrile-specifier protein 5 OS=Arabidopsis thaliana OX=3702 GN=NSP5 PE=2 SV=1	Kelch motif//Kelch motif
Cluster-52179.30101	0.905412	0.908686	0.905711	0.875703	0.863626	4.96	8.9	10.4	4.37	7.84	9.16	unnamed protein product [Coffea canephora]	PREDICTED: Coffea arabica ubiquitin receptor RAD23c-like (LOC113716805), mRNA	Ubiquitin receptor RAD23c OS=Arabidopsis thaliana OX=3702 GN=RAD23C PE=1 SV=2	XPC-binding domain//Alphaherpesvirus tegument protein US9
Cluster-52179.10194	0.90537	0.924094	0.853974	0.810753	0.882857	1.57	17.91	38.62	2.09	18.19	17.6	ABC transporter C family member 4-like [Coffea arabica]	PREDICTED: Coffea eugenioides ABC transporter C family member 4-like (LOC113765568), transcript variant X2, mRNA	ABC transporter C family member 4 OS=Arabidopsis thaliana OX=3702 GN=ABCC4 PE=1 SV=2	ABC transporter//50S ribosome-binding GTPase//Flavivirus envelope glycoprotein M//RsgA GTPase//ABC transporter transmembrane region//Endothelin family
Cluster-52179.7971	0.905244	0.929082	0.812792	0.793572	0.886233	3.7	6.71	11.69	3.88	4.77	5.17	hypothetical protein CQW23_33238 [Capsicum baccatum]	PREDICTED: Selaginella moellendorffii 28S ribosomal RNA (LOC112343974), rRNA	--	--
Cluster-52179.28823	0.905229	0.923586	0.860522	0.821514	0.864662	6.84	13.76	19.15	5.77	12.77	12.74	putative disease resistance protein At1g50180 [Hevea brasiliensis]	--	Putative disease resistance protein At1g50180 OS=Arabidopsis thaliana OX=3702 GN=At1g50180 PE=3 SV=2	Holliday junction DNA helicase RuvB P-loop domain//NB-ARC domain//Caulimovirus DNA-binding protein//ATPase family associated with various cellular activities (AAA)
Cluster-52179.31090	0.905221	0.877823	0.962001	0.948369	0.933082	1.38	4.3	7.71	2.59	3.1	7.85	unnamed protein product [Coffea canephora]	PREDICTED: Sesamum indicum transcription factor bHLH35 (LOC105173901), mRNA	Transcription factor bHLH35 OS=Arabidopsis thaliana OX=3702 GN=BHLH35 PE=2 SV=1	F-box-like//KIX domain//Helix-loop-helix DNA-binding domain
Cluster-52179.29045	0.90518	0.917024	0.871369	0.859072	0.840598	4.87	9.71	10.56	2.92	6.56	8	F-box protein FBW2-like isoform X2 [Coffea arabica]	PREDICTED: Coffea eugenioides F-box protein FBW2-like (LOC113777580), transcript variant X10, mRNA	F-box protein FBW2 OS=Arabidopsis thaliana OX=3702 GN=FBW2 PE=1 SV=1	F-box domain//F-box-like//Leucine Rich Repeat//Leucine Rich repeat
Cluster-52179.32377	0.905159	0.911459	0.895981	0.874365	0.847024	4.18	10.74	11.74	4.3	8.18	9.98	probable disease resistance protein RF45 [Sesamum indicum]	--	Probable disease resistance RPP8-like protein 2 OS=Arabidopsis thaliana OX=3702 GN=RPP8L2 PE=3 SV=1	PcrB family//Leucine rich repeat
Cluster-52179.35068	0.905076	0.898944	0.92714	0.909358	0.863502	4.25	10.69	11.8	4.12	7.99	11.43	unnamed protein product [Coffea canephora]	PREDICTED: Coffea arabica beta-glucuronosyltransferase GlcAT14B-like (LOC113690991), mRNA	Beta-glucuronosyltransferase GlcAT14A OS=Arabidopsis thaliana OX=3702 GN=GLCAT14A PE=2 SV=1	Cyclin, C-terminal domain//Cell division inhibitor SulA//Core-2/I-Branching enzyme
Cluster-52179.5964	0.904996	0.910659	0.892345	0.846462	0.900066	0.51	17.58	42.96	0.32	21.25	26.44	unnamed protein product [Coffea canephora]	PREDICTED: Coffea arabica protein SHORT-ROOT-like (LOC113736752), mRNA	Protein SHORT-ROOT OS=Arabidopsis thaliana OX=3702 GN=SHR PE=1 SV=1	--
Cluster-52179.23829	0.904989	0.918571	0.866656	0.829867	0.88137	4.67	16.19	25.36	10.19	15	16.38	unnamed protein product [Coffea canephora]	PREDICTED: Coffea arabica uncharacterized LOC113734295 (LOC113734295), transcript variant X2, mRNA	--	Ribosomal protein L36//Isoprenylcysteine carboxyl methyltransferase (ICMT) family//HEC/Ndc80p family
Cluster-52179.29046	0.904553	0.900947	0.91774	0.895484	0.870422	13.34	21.5	24.96	9.36	17.94	23.05	F-box protein FBW2-like isoform X2 [Coffea eugenioides]	--	--	--
Cluster-52179.35494	0.904455	0.924487	0.853444	0.813733	0.866122	2.97	6.3	9.24	2.49	5.88	5.73	DNA mismatch repair protein MSH3-like isoform X2 [Coffea arabica]	PREDICTED: Coffea arabica DNA mismatch repair protein MSH3-like (LOC113725047), transcript variant X3, mRNA	DNA mismatch repair protein MSH3 OS=Arabidopsis thaliana OX=3702 GN=MSH3 PE=1 SV=2	Nematode cuticle collagen N-terminal domain//MutS domain I//MutS family domain IV//MutS domain V//MutS domain II//MutS domain III
Cluster-52179.9340	0.90429	0.929449	0.812946	0.811714	0.843228	5	25.57	33.26	8.45	9.9	12.99	hypothetical protein CICLE_v10013503mg [Citrus clementina]	--	--	--
Cluster-8804.0	0.904241	0.930607	0.826621	0.801594	0.849113	23.11	52.11	71.25	15.21	38.09	36.59	translation elongation factor 1 [Nannochloropsis gaditana]	Hordeum vulgare subsp. vulgare cDNA clone: FLbaf93b09, mRNA sequence	Elongation factor 1-alpha OS=Dictyostelium discoideum OX=44689 GN=eef1a2 PE=1 SV=1	Ferrous iron transport protein B//50S ribosome-binding GTPase//Elongation factor Tu GTP binding domain//Gtr1/RagA G protein conserved region//Ras family
Cluster-52179.8092	0.904088	0.905686	0.901756	0.890859	0.846302	1.56	14.87	15.68	4.61	8.56	13.42	unnamed protein product [Coffea canephora]	PREDICTED: Nicotiana tomentosiformis CBL-interacting serine/threonine-protein kinase 7-like (LOC104096280), mRNA	CBL-interacting serine/threonine-protein kinase 7 OS=Arabidopsis thaliana OX=3702 GN=CIPK7 PE=1 SV=1	Protein tyrosine and serine/threonine kinase//Protein kinase domain//NAF domain
Cluster-52179.23460	0.903927	0.929258	0.835812	0.806412	0.845352	4.58	13.74	18.21	4.8	10.61	10.08	DDB1- and CUL4-associated factor like [Actinidia chinensis var. chinensis]	PREDICTED: Coffea arabica DDB1- and CUL4-associated factor 13-like (LOC113743380), mRNA	DDB1- and CUL4-associated factor 13 OS=Mus musculus OX=10090 GN=Dcaf13 PE=2 SV=2	Beta defensin//WD domain, G-beta repeat//Protein of unknown function (DUF3689)
Cluster-52179.26876	0.903916	0.925952	0.828421	0.797613	0.884841	34.74	56.11	82.86	43.82	50.84	51.45	RNA Binding Protein 45 [Nicotiana plumbaginifolia]	PREDICTED: Nicotiana tabacum polyadenylate-binding protein RBP45-like (LOC107831077), mRNA	Polyadenylate-binding protein RBP45 OS=Nicotiana plumbaginifolia OX=4092 GN=RBP45 PE=1 SV=1	RNA recognition motif//RNA recognition motif. (a.k.a. RRM, RBD, or RNP domain)//RNA binding motif
Cluster-52179.5862	0.903619	0.898608	0.924832	0.90103	0.866763	0.04	5.49	6.94	0.09	3.73	6.42	homeobox protein knotted-1-like 1 isoform X2 [Coffea arabica]	PREDICTED: Coffea eugenioides homeobox protein knotted-1-like 1 (LOC113763939), mRNA	Homeobox protein knotted-1-like 1 OS=Oryza sativa subsp. japonica OX=39947 GN=OSH6 PE=2 SV=1	ELK domain//Homeodomain//KNOX2 domain//KNOX1 domain//Homeobox KN domain
Cluster-52179.15591	0.903552	0.913696	0.883012	0.842373	0.875095	7.22	18.38	26.07	10.33	17.85	19.43	TOM1-like protein 9 [Coffea arabica]	PREDICTED: Juglans regia target of Myb protein 1-like (LOC108984312), mRNA	TOM1-like protein 8 OS=Arabidopsis thaliana OX=3702 GN=TOL8 PE=2 SV=1	Retinal cGMP phosphodiesterase, gamma subunit//PEA3 subfamily ETS-domain transcription factor N terminal domain
Cluster-52179.20143	0.903517	0.90525	0.877099	0.840978	0.934862	10.22	16.61	62.96	6.3	20.31	32.94	transcription factor LHW-like [Coffea eugenioides]	PREDICTED: Coffea eugenioides transcription factor LHW-like (LOC113773405), transcript variant X3, mRNA	Transcription factor EMB1444 OS=Arabidopsis thaliana OX=3702 GN=EMB1444 PE=2 SV=1	Helix-loop-helix DNA-binding domain//Selenoprotein S (SelS)
Cluster-52179.12927	0.903402	0.905162	0.907542	0.883619	0.854186	3.81	15.76	18.18	3.85	11.64	15.8	protein binding protein, putative [Ricinus communis]	--	BTB/POZ and TAZ domain-containing protein 4 OS=Arabidopsis thaliana OX=3702 GN=BT4 PE=1 SV=1	--
Cluster-52179.29114	0.903359	0.914043	0.876981	0.863134	0.83604	0.47	43.12	46.62	9.18	23.33	32.93	1-aminocyclopropane-1-carboxylate oxidase homolog 11-like [Coffea arabica]	--	1-aminocyclopropane-1-carboxylate oxidase homolog 11 OS=Arabidopsis thaliana OX=3702 GN=At5g59530 PE=2 SV=1	--
Cluster-52179.9566	0.903096	0.875029	0.966569	0.953995	0.920336	1.87	5.72	9.48	1.6	3.75	10.37	protein DA1-related 2 isoform X1 [Coffea eugenioides]	PREDICTED: Coffea arabica protein DA1-related 2 (LOC113730431), transcript variant X4, mRNA	Protein DA1-related 2 OS=Arabidopsis thaliana OX=3702 GN=DAR2 PE=1 SV=1	Zinc finger, C3HC4 type (RING finger)
Cluster-52179.10635	0.903093	0.910495	0.890021	0.87131	0.840174	1.69	19.72	21.61	1.97	11.93	16.71	H/ACA ribonucleoprotein complex subunit 4 [Momordica charantia]	PREDICTED: Coffea eugenioides H/ACA ribonucleoprotein complex subunit 4 (LOC113762527), mRNA	H/ACA ribonucleoprotein complex subunit 4 OS=Arabidopsis thaliana OX=3702 GN=CBF5 PE=1 SV=1	TruB family pseudouridylate synthase (N terminal domain)//FlhB HrpN YscU SpaS Family//PUA domain
Cluster-52179.14902	0.90305	0.877988	0.954193	0.931704	0.941334	3.68	4.18	5.33	3.75	4.09	5.23	PREDICTED: ankyrin repeat and zinc finger domain-containing protein 1 isoform X2 [Ipomoea nil]	PREDICTED: Coffea eugenioides ankyrin repeat and zinc finger domain-containing protein 1-like (LOC113772564), mRNA	Ankyrin repeat and zinc finger domain-containing protein 1 OS=Mus musculus OX=10090 GN=Ankzf1 PE=1 SV=2	U3 snoRNA associated//Ankyrin repeat//RNA recognition motif
Cluster-52179.16476	0.902934	0.904361	0.890994	0.897493	0.834141	7.27	20.59	19.53	5.85	10.14	16.83	bifunctional aspartokinase/homoserine dehydrogenase, chloroplastic-like [Olea europaea var. sylvestris]	PREDICTED: Coffea eugenioides bifunctional aspartokinase/homoserine dehydrogenase 1, chloroplastic-like (LOC113761382), mRNA	Bifunctional aspartokinase/homoserine dehydrogenase 2, chloroplastic OS=Zea mays OX=4577 GN=AKHSDH2 PE=2 SV=1	Homoserine dehydrogenase//Homoserine dehydrogenase, NAD binding domain
Cluster-52179.26884	0.902834	0.917872	0.86337	0.844411	0.840645	7.13	14.14	15.5	9.27	11.34	12.38	hypothetical protein MANES_07G118000 [Manihot esculenta]	--	E3 ubiquitin-protein ligase SDIR1 OS=Arabidopsis thaliana OX=3702 GN=SDIR1 PE=1 SV=1	--
Cluster-52179.30080	0.902831	0.898667	0.894395	0.862228	0.931777	4.09	4.29	6.79	3.18	4.38	5.4	transcription factor SRM1 [Sesamum indicum]	PREDICTED: Olea europaea var. sylvestris transcription factor SRM1-like (LOC111405941), mRNA	Transcription factor SRM1 OS=Arabidopsis thaliana OX=3702 GN=SRM1 PE=1 SV=1	TEA/ATTS domain
Cluster-52179.21872	0.902827	0.915068	0.87628	0.832186	0.877686	17.39	30.1	41.54	19.04	30.47	31.6	unnamed protein product [Coffea canephora]	PREDICTED: Ipomoea nil peptidyl-prolyl cis-trans isomerase CYP63 (LOC109182866), transcript variant X2, mRNA	Peptidyl-prolyl cis-trans isomerase CYP63 OS=Arabidopsis thaliana OX=3702 GN=CYP63 PE=1 SV=1	Cyclophilin type peptidyl-prolyl cis-trans isomerase/CLD
Cluster-52179.11809	0.90234	0.915946	0.873115	0.830551	0.870309	10.55	72.09	123.77	5.96	70.31	74.45	WAT1-related protein At3g28050-like isoform X2 [Coffea eugenioides]	--	WAT1-related protein At3g28050 OS=Arabidopsis thaliana OX=3702 GN=At3g28050 PE=2 SV=1	EamA-like transporter family
Cluster-52179.40537	0.902254	0.915984	0.87489	0.840086	0.852472	0.09	9.89	13.91	0.69	7.88	8.81	NAC domain-containing protein 100 [Apostasia shenzhenica]	Glycine max NAC5 protein (NAC5) gene, complete cds	NAC domain-containing protein 46 OS=Arabidopsis thaliana OX=3702 GN=NAC046 PE=1 SV=1	No apical meristem (NAM) protein
Cluster-52179.42145	0.902237	0.896682	0.923913	0.89554	0.875845	1.96	6.31	8.53	0.73	5.15	7.77	putative late blight resistance protein homolog R1B-14 [Coffea arabica]	--	Putative late blight resistance protein homolog R1B-17 OS=Solanum demissum OX=50514 GN=R1B-17 PE=3 SV=1	Leucine rich repeat
Cluster-52179.20821	0.902233	0.926242	0.812873	0.816062	0.83748	0.14	17.72	22.96	2.23	3.22	6.59	sodium transporter HKT1-like isoform X1 [Coffea arabica]	PREDICTED: Coffea eugenioides sodium transporter HKT1-like (LOC113774338), mRNA	Sodium transporter HKT1 OS=Arabidopsis thaliana OX=3702 GN=HKT1 PE=1 SV=1	Cation transport protein
Cluster-52179.30429	0.901925	0.915264	0.871581	0.846159	0.84471	3.01	17.04	20.45	6.8	12.58	14.55	SNF1-related protein kinase regulatory subunit beta-1 [Quercus suber]	PREDICTED: Nicotiana tabacum SNF1-related protein kinase regulatory subunit beta-1-like (LOC107775402), mRNA	SNF1-related protein kinase regulatory subunit beta-1 OS=Arabidopsis thaliana OX=3702 GN=KINB1 PE=1 SV=1	N-6 DNA Methylase
Cluster-52179.25646	0.901841	0.909039	0.886077	0.870824	0.84009	2.84	6.32	6.65	3.68	4.82	5.74	putative cullin-like protein 1 [Capsicum chinense]	PREDICTED: Ziziphus jujuba tRNA (guanine-N(7)-)-methyltransferase non-catalytic subunit wdr4 (LOC107425957), mRNA	--	WD domain, G-beta repeat
Cluster-52179.6223	0.901616	0.908787	0.860005	0.824462	0.925321	0.93	4.42	16.98	2.65	4.99	7.58	PREDICTED: stem-specific protein TSJT1-like [Capsicum annuum]	PREDICTED: Olea europaea var. sylvestris stem-specific protein TSJT1-like (LOC111407148), transcript variant X2, mRNA	Stem-specific protein TSJT1 OS=Nicotiana tabacum OX=4097 GN=TSJT1 PE=2 SV=1	--
Cluster-52179.30262	0.901394	0.91119	0.865522	0.821783	0.910482	3.65	5.67	10.27	4.34	6.23	6.81	ubiquitin carboxyl-terminal hydrolase MINDY-1-like isoform X1 [Coffea arabica]	PREDICTED: Coffea arabica ubiquitin carboxyl-terminal hydrolase MINDY-1-like (LOC113707260), transcript variant X1, mRNA	Ubiquitin carboxyl-terminal hydrolase MINDY-1 OS=Mus musculus OX=10090 GN=Mindy1 PE=1 SV=1	MINDY deubiquitinase
Cluster-52179.30747	0.90127	0.908296	0.893209	0.858845	0.858645	3.84	25.87	34.57	5.86	21.85	26.5	peptidyl-prolyl cis-trans isomerase CYP40 isoform X2 [Sesamum indicum]	PREDICTED: Coffea eugenioides peptidyl-prolyl cis-trans isomerase CYP40-like (LOC113762000), transcript variant X2, mRNA	Peptidyl-prolyl cis-trans isomerase CYP40 OS=Arabidopsis thaliana OX=3702 GN=CYP40 PE=2 SV=1	Tetratricopeptide repeat//Tetratricopeptide repeat//Cyclophilin type peptidyl-prolyl cis-trans isomerase/CLD//Magnesium-protoporphyrin IX methyltransferase C-terminus//Tetratricopeptide repeat//Tetratricopeptide repeat
Cluster-52179.14682	0.901127	0.897785	0.869578	0.852729	0.943346	4.33	5.16	24.78	2.19	2.64	11.49	long chain acyl-CoA synthetase 1-like [Coffea arabica]	PREDICTED: Coffea eugenioides long chain acyl-CoA synthetase 1-like (LOC113764933), transcript variant X2, mRNA	Long chain acyl-CoA synthetase 1 OS=Arabidopsis thaliana OX=3702 GN=LACS1 PE=2 SV=1	AMP-binding enzyme
Cluster-52179.40011	0.900618	0.866966	0.961424	0.962023	0.93828	0.13	2.3	5.64	0.62	0.25	5.93	putative late blight resistance protein homolog R1A-3 [Coffea arabica]	--	Putative late blight resistance protein homolog R1B-13 OS=Solanum demissum OX=50514 GN=R1B-13 PE=3 SV=1	ATPase family associated with various cellular activities (AAA)//NTPase//NB-ARC domain//Holliday junction DNA helicase RuvB P-loop domain
Cluster-52179.24617	0.900382	0.916078	0.866727	0.82691	0.858262	18.81	41.89	56.4	18.13	39.22	40.02	F-box/LRR-repeat protein 14-like [Coffea arabica]	PREDICTED: Coffea eugenioides F-box/LRR-repeat protein 14 (LOC113768072), mRNA	--	Leucine Rich repeat//Potassium channel Kv1.4 tandem inactivation domain//Leucine rich repeat
Cluster-52179.17291	0.900311	0.909885	0.872729	0.829861	0.893681	7.72	18.66	31.83	12.95	19.62	21.66	F-box/LRR-repeat protein 16 [Zea mays]	PREDICTED: Coffea arabica F-box/LRR-repeat protein 14-like (LOC113739635), mRNA	--	Leucine Rich repeat
Cluster-52179.16257	0.900135	0.90485	0.86788	0.83508	0.918071	1.37	4.64	11.07	4.03	4.59	6.4	unnamed protein product [Coffea canephora]	Aquilegia coerulea clone COL08-M12, complete sequence	Calpain-type cysteine protease DEK1 OS=Arabidopsis thaliana OX=3702 GN=DEK1 PE=1 SV=1	--
Cluster-52179.25739	0.900036	0.920738	0.849797	0.811296	0.854251	15.67	27.33	34.58	16.88	25.56	25.04	spliceosome-associated protein 130 A [Coffea eugenioides]	PREDICTED: Coffea eugenioides spliceosome-associated protein 130 A (LOC113782780), mRNA	Spliceosome-associated protein 130 B OS=Arabidopsis thaliana OX=3702 GN=SAP130B PE=2 SV=1	CPSF A subunit region
Cluster-52179.22162	0.899955	0.914977	0.859296	0.832215	0.854748	2.56	5.85	7.18	4.01	4.94	5.34	betaine-aldehyde dehydrogenase [Salvia splendens]	PREDICTED: Coffea eugenioides betaine aldehyde dehydrogenase 1, chloroplastic-like (LOC113767732), mRNA	Betaine aldehyde dehydrogenase 2, mitochondrial OS=Arabidopsis thaliana OX=3702 GN=ALDH10A9 PE=1 SV=1	--
Cluster-52179.13553	0.899941	0.899473	0.908768	0.868121	0.885801	59.8	243.68	423.91	22.64	250.31	334.54	--	--	--	Fibronectin-attachment protein (FAP)
Cluster-52179.10044	0.899859	0.905058	0.833511	0.842814	0.907106	6.2	7.94	11.3	6.86	5.32	7.56	NADPH-dependent aldo-keto reductase, chloroplastic-like [Carica papaya]	PREDICTED: Glycine soja NADPH-dependent aldo-keto reductase, chloroplastic-like (LOC114415017), mRNA	NADPH-dependent aldo-keto reductase, chloroplastic OS=Arabidopsis thaliana OX=3702 GN=AKR4C9 PE=1 SV=1	2-keto-3-deoxygluconate permease
Cluster-52179.28113	0.899779	0.911025	0.874307	0.828137	0.88285	6.22	57.57	122.89	0.9	64.81	70.72	pleiotropic drug resistance protein 1-like [Coffea arabica]	PREDICTED: Coffea arabica pleiotropic drug resistance protein 1-like (LOC113706425), mRNA	Pleiotropic drug resistance protein 1 OS=Petunia hybrida OX=4102 GN=PDR1 PE=2 SV=1	Centromere protein B dimerisation domain//ABC-2 type transporter//CENP-A-nucleosome distal (CAD) centromere subunit, CENP-P//NTPase//RsgA GTPase//ATPase family associated with various cellular activities (AAA)//Cnl2/NKP2 family protein//AAA domain, putative AbiEii toxin, Type IV TA system//ABC transporter
Cluster-52179.37091	0.899679	0.901224	0.861842	0.851038	0.911952	11.46	30.64	56.23	28.77	20.47	34.67	unnamed protein product [Coffea canephora]	--	--	--
Cluster-52179.36239	0.899382	0.916273	0.861856	0.823239	0.854579	2.85	5.5	7.16	2.52	5.1	5.15	splicing factor 1 isoform X2 [Coffea eugenioides]	Ipomoea triloba cultivar NCNSP0323 chromosome 14	Splicing factor-like protein 1 OS=Arabidopsis thaliana OX=3702 GN=SF1 PE=1 SV=1	Interferon-induced 6-16 family//Ras family
Cluster-52179.2856	0.899234	0.905911	0.847045	0.822207	0.928138	1.48	4.97	27.93	1.6	3.31	9.49	predicted protein [Hordeum vulgare subsp. vulgare]	Hordeum vulgare subsp. vulgare mRNA for predicted protein, complete cds, clone: NIASHv2098G24	Actin, plasmodial isoform OS=Physarum polycephalum OX=5791 GN=ARDA PE=1 SV=2	--
Cluster-52179.34206	0.899145	0.910676	0.869224	0.822886	0.889163	2.76	11.86	27.56	0.31	13.9	15.14	beta-glucosidase 46-like [Olea europaea var. sylvestris]	PREDICTED: Vitis vinifera beta-glucosidase 46 (LOC100243556), transcript variant X2, mRNA	Beta-glucosidase 45 OS=Arabidopsis thaliana OX=3702 GN=BGLU45 PE=1 SV=1	Glycosyl hydrolase family 1//Aralkyl acyl-CoA:amino acid N-acyltransferase
Cluster-52179.19543	0.899135	0.910889	0.877422	0.846471	0.845005	3.88	8.72	10.3	3.37	7.36	8.09	WD and tetratricopeptide repeats protein 1 [Coffea eugenioides]	PREDICTED: Coffea eugenioides WD and tetratricopeptide repeats protein 1 (LOC113750221), transcript variant X2, mRNA	WD and tetratricopeptide repeats protein 1 OS=Homo sapiens OX=9606 GN=WDTC1 PE=1 SV=2	WD domain, G-beta repeat//Mediator complex subunit 27//E7 protein, Early protein//Cytochrome C oxidase copper chaperone (COX17)
Cluster-52179.20894	0.89893	0.913014	0.862641	0.817481	0.881974	11.84	28.27	53.52	6.58	30.44	31.41	histidine kinase 3-like isoform X1 [Coffea arabica]	PREDICTED: Coffea arabica histidine kinase 3-like (LOC113716907), transcript variant X1, mRNA	Histidine kinase 3 OS=Arabidopsis thaliana OX=3702 GN=AHK3 PE=1 SV=1	Response regulator receiver domain//His Kinase A (phospho-acceptor) domain//GNS1/SUR4 family
Cluster-52179.39222	0.898613	0.899898	0.896834	0.850477	0.903504	0.51	32.03	87.12	1.36	42.46	57.32	unnamed protein product [Coffea canephora]	PREDICTED: Coffea eugenioides homeobox-leucine zipper protein ATHB-12-like (LOC113781398), mRNA	Homeobox-leucine zipper protein ATHB-12 OS=Arabidopsis thaliana OX=3702 GN=ATHB-12 PE=1 SV=1	Homeobox associated leucine zipper//Homeodomain//Homeobox KN domain//Exonuclease VII, large subunit
Cluster-52179.11950	0.898588	0.908319	0.867907	0.822278	0.901608	30.71	56.48	102.91	39.97	63.04	68.47	protein TIC 20-II, chloroplastic-like [Coffea arabica]	--	Protein TIC 20-II, chloroplastic OS=Arabidopsis thaliana OX=3702 GN=TIC20-II PE=2 SV=1	--
Cluster-52179.2789	0.898579	0.887542	0.890919	0.871466	0.951329	0	0.72	12.35	0	0	6.22	actin 11 [Sesuvium portulacastrum]	Triticum aestivum clone OGRS_006460 actin mRNA, partial cds	Actin, cytoplasmic OS=Biomphalaria obstructa OX=153466 PE=3 SV=1	Ribosomal protein S5, C-terminal domain
Cluster-52179.43860	0.898127	0.893989	0.875053	0.850184	0.943666	0.38	1.29	12.77	0.36	1.08	5.71	hypothetical protein BVRB_015740 [Beta vulgaris subsp. vulgaris]	Cyanophora paradoxa 26S ribosomal RNA gene, partial sequence	--	--
Cluster-52179.9315	0.89808	0.896577	0.883595	0.844868	0.933325	1.86	3.17	9.95	2.17	4.03	6.07	macrophage migration inhibitory factor homolog [Malus domestica]	--	--	--
Cluster-52179.23262	0.898079	0.910497	0.874385	0.846665	0.838012	18.27	75.47	88.28	20.56	57.42	65.6	NOP5, N-terminal [Cynara cardunculus var. scolymus]	PREDICTED: Coffea arabica nucleolar protein 56-like (LOC113739809), mRNA	Nucleolar protein 56 OS=Pongo abelii OX=9601 GN=NOP56 PE=2 SV=1	--
Cluster-52179.8144	0.898072	0.92398	0.826943	0.791628	0.852386	3.31	12.71	19.5	4.83	10.67	9.61	DNA-directed RNA polymerase I subunit 2 [Coffea eugenioides]	PREDICTED: Coffea eugenioides DNA-directed RNA polymerase I subunit 2 (LOC113751256), mRNA	DNA-directed RNA polymerase I subunit 2 OS=Arabidopsis thaliana OX=3702 GN=NRPA2 PE=2 SV=1	RNA polymerase beta subunit//RNA polymerase Rpb2, domain 2//RNA polymerase Rpb2, domain 6//RNA polymerase Rpb2, domain 7//RNA polymerase I, Rpa2 specific domain//RNA polymerase Rpb2, domain 3
Cluster-52179.37949	0.897925	0.906782	0.885218	0.845967	0.860566	3.26	74.97	115.13	2.94	68.03	79.84	unnamed protein product [Coffea canephora]	PREDICTED: Quercus suber bZIP transcription factor 44 (LOC112020764), mRNA	bZIP transcription factor 11 OS=Arabidopsis thaliana OX=3702 GN=BZIP11 PE=1 SV=1	TSC-22/dip/bun family//bZIP Maf transcription factor//PCRF domain//AIG1 family//Basic region leucine zipper//bZIP transcription factor
Cluster-52179.6619	0.897924	0.906467	0.877654	0.830816	0.890372	0.73	3.68	8.6	0.04	4.44	5.09	WAT1-related protein At1g43650-like isoform X1 [Coffea arabica]	PREDICTED: Sesamum indicum WAT1-related protein At1g43650-like (LOC105155433), transcript variant X3, mRNA	WAT1-related protein At1g43650 OS=Arabidopsis thaliana OX=3702 GN=At1g43650 PE=2 SV=1	EamA-like transporter family//MerC mercury resistance protein
Cluster-52179.7819	0.8979	0.899747	0.899749	0.884033	0.838749	0.64	8.8	9.3	0.86	5.11	8.04	disease resistance protein RPM1-like [Coffea eugenioides]	--	Disease resistance protein RPH8A OS=Arabidopsis thaliana OX=3702 GN=RPH8A PE=3 SV=1	Tubulin binding cofactor A//ABC transporter//NB-ARC domain//Laminin Domain II//RNA polymerase II transcription mediator complex subunit 9//ATPase family associated with various cellular activities (AAA)
Cluster-52179.33980	0.897768	0.892602	0.920946	0.893323	0.865259	1.06	10.89	14.16	1.3	8.41	13.17	ent-kaurene oxidase [Camellia sinensis]	PREDICTED: Coffea eugenioides ent-kaurene oxidase, chloroplastic-like (LOC113750160), mRNA	Ent-kaurene oxidase, chloroplastic OS=Arabidopsis thaliana OX=3702 GN=KO PE=1 SV=2	Cytochrome P450//Interleukin 4
Cluster-52179.19906	0.897656	0.913208	0.864752	0.828438	0.849531	6.63	16.2	20.43	8.42	14.56	15.07	nuclear pore complex protein NUP93A [Coffea eugenioides]	PREDICTED: Coffea eugenioides nuclear pore complex protein NUP93A (LOC113775527), mRNA	Nuclear pore complex protein NUP93A OS=Arabidopsis thaliana OX=3702 GN=NUP93A PE=1 SV=2	Region in Clathrin and VPS//Nup93/Nic96//Leucine rich repeat//GRF zinc finger
Cluster-52179.14093	0.897591	0.872452	0.959434	0.94658	0.89921	3.91	18.36	26.32	4.07	11.65	29.75	alcohol dehydrogenase 2 [Catharanthus roseus]	PREDICTED: Durio zibethinus alcohol dehydrogenase-like 5 (LOC111277743), mRNA	CYP enzymes assisting alcohol dehydrogenase OS=Catharanthus roseus OX=4058 GN=CYPADH PE=1 SV=1	Zinc-binding dehydrogenase//Alcohol dehydrogenase GroES-like domain//UDP-glucose/GDP-mannose dehydrogenase family, NAD binding domain
Cluster-52179.27055	0.897487	0.917359	0.848947	0.815128	0.846366	11.45	28.96	36.84	16.05	25.16	25.22	uncharacterized protein LOC113760600 [Coffea eugenioides]	PREDICTED: Coffea arabica uncharacterized LOC113730693 (LOC113730693), mRNA	--	AT hook motif
Cluster-52179.18976	0.897388	0.899419	0.90193	0.874448	0.852529	42.16	126.38	147.09	57.14	104.07	129.89	PREDICTED: 60S ribosomal protein L4-1-like [Ipomoea nil]	PREDICTED: Ipomoea nil 60S ribosomal protein L4-1-like (LOC109179883), mRNA	60S ribosomal protein L4 OS=Prunus armeniaca OX=36596 GN=RPL4 PE=2 SV=1	ADP-ribosyltransferase exoenzyme//Ribosomal protein L4/L1 family
Cluster-52179.7639	0.897245	0.864533	0.964498	0.968434	0.910357	0.34	3.34	5.16	0.41	0.77	6.15	UDP-glycosyltransferase 90A1-like [Coffea arabica]	--	UDP-glycosyltransferase 90A1 OS=Arabidopsis thaliana OX=3702 GN=UGT90A1 PE=2 SV=1	Phosphatidylinositol N-acetylglucosaminyltransferase//UDP-glucoronosyl and UDP-glucosyl transferase//Glycosyltransferase family 28 C-terminal domain//Ribosomal protein S31e
Cluster-52179.25250	0.897208	0.917806	0.846278	0.819199	0.834054	12.27	27.27	31.56	15.32	22.37	22.78	protein DEFECTIVE IN EXINE FORMATION 1 [Coffea eugenioides]	PREDICTED: Olea europaea var. sylvestris protein DEFECTIVE IN EXINE FORMATION 1 (LOC111373856), transcript variant X2, mRNA	Protein DEFECTIVE IN EXINE FORMATION 1 OS=Arabidopsis thaliana OX=3702 GN=DEX1 PE=2 SV=1	Metalloenzyme superfamily
Cluster-14454.0	0.897063	0.895165	0.910156	0.868346	0.886796	7.88	13.63	19.06	8.08	14.08	16.67	PREDICTED: ADP-ribosylation factor 1 isoform X1 [Tarenaya hassleriana]	Vitis vinifera clone SS0AEB19YJ23	ADP-ribosylation factor 1 OS=Dictyostelium discoideum OX=44689 GN=arfA PE=1 SV=3	G-protein alpha subunit//Gtr1/RagA G protein conserved region//Sprouty protein (Spry)//Ras family//ADP-ribosylation factor family//6-phosphofructo-2-kinase//50S ribosome-binding GTPase
Cluster-52179.16401	0.897054	0.909008	0.87117	0.835925	0.858103	2.17	6.68	8.84	3.83	5.99	6.54	probable LRR receptor-like serine/threonine-protein kinase RFK1 isoform X1 [Coffea arabica]	PREDICTED: Coffea arabica probable LRR receptor-like serine/threonine-protein kinase RFK1 (LOC113726226), transcript variant X3, mRNA	Probable LRR receptor-like serine/threonine-protein kinase RFK1 OS=Arabidopsis thaliana OX=3702 GN=RKF1 PE=1 SV=1	Ethanolamine utilisation protein, EutH//Protein tyrosine and serine/threonine kinase//Papillomavirus helicase//Leucine Rich Repeat//Protein kinase domain//Leucine rich repeat
Cluster-52179.30297	0.897038	0.869968	0.961196	0.952453	0.900015	1.01	6.19	9.02	0.66	3.25	10.49	unnamed protein product [Coffea canephora]	PREDICTED: Camellia sinensis berberine bridge enzyme-like 18 (LOC114299918), mRNA	Berberine bridge enzyme-like 18 OS=Arabidopsis thaliana OX=3702 GN=At4g20820 PE=3 SV=1	FAD binding domain//Berberine and berberine like
Cluster-52179.14826	0.897033	0.896589	0.90571	0.862468	0.888094	2.8	6.6	10.41	3.19	7.03	8.57	ADP-ribosylation factor-like protein 8a isoform X2 [Camellia sinensis]	PREDICTED: Coffea eugenioides ADP-ribosylation factor-like protein 8a (LOC113778776), mRNA	ADP-ribosylation factor-like protein 8a OS=Arabidopsis thaliana OX=3702 GN=ARL8A PE=2 SV=1	Elongation factor Tu GTP binding domain//Ras family//Gtr1/RagA G protein conserved region//ADP-ribosylation factor family//G-protein alpha subunit
Cluster-52179.10179	0.897012	0.891344	0.91135	0.868447	0.911445	3.75	5.3	8.84	3.24	5.92	7.41	persulfide dioxygenase ETHE1 homolog, mitochondrial [Coffea eugenioides]	PREDICTED: Olea europaea var. sylvestris persulfide dioxygenase ETHE1 homolog, mitochondrial-like (LOC111395588), mRNA	Persulfide dioxygenase ETHE1 homolog, mitochondrial OS=Arabidopsis thaliana OX=3702 GN=GLY3 PE=1 SV=3	--
Cluster-52179.20311	0.896879	0.922645	0.827367	0.801992	0.831862	10.92	29.94	36.63	13.79	22.74	22.03	unnamed protein product [Coffea canephora]	PREDICTED: Coffea arabica putative rRNA methyltransferase (LOC113731268), mRNA	AdoMet-dependent rRNA methyltransferase spb1 OS=Emericella nidulans (strain FGSC A4 / ATCC 38163 / CBS 112.46 / NRRL 194 / M139) OX=227321 GN=spb1 PE=3 SV=1	FtsJ-like methyltransferase//16S rRNA methyltransferase RsmB/F//Spb1 C-terminal domain//Low temperature viability protein
Cluster-52179.21336	0.896849	0.88714	0.929363	0.898889	0.882233	15.86	33.22	42.34	19.88	30.64	40.86	Alternative splicing factor SRp20/9G8 (RRM superfamily) [Handroanthus impetiginosus]	PREDICTED: Coffea eugenioides serine/arginine-rich splicing factor RSZ22 (LOC113781372), mRNA	Serine/arginine-rich splicing factor RSZ23 OS=Oryza sativa subsp. japonica OX=39947 GN=RSZ23 PE=2 SV=1	RNA recognition motif. (a.k.a. RRM, RBD, or RNP domain)//Zinc knuckle//RNA recognition motif
Cluster-52179.27033	0.896761	0.89656	0.906332	0.879812	0.85494	4.61	9.2	10.63	3.54	7.71	9.66	organic cation/carnitine transporter 7-like [Coffea arabica]	PREDICTED: Coffea arabica organic cation/carnitine transporter 7-like (LOC113694138), mRNA	Organic cation/carnitine transporter 7 OS=Arabidopsis thaliana OX=3702 GN=OCT7 PE=2 SV=1	Major Facilitator Superfamily//Sugar (and other) transporter
Cluster-52179.20728	0.89641	0.91569	0.852801	0.817313	0.842216	4.12	16.62	22.34	3.92	13.89	13.8	unnamed protein product [Coffea canephora]	PREDICTED: Olea europaea var. sylvestris multiple organellar RNA editing factor 4, mitochondrial-like (LOC111387433), mRNA	Multiple organellar RNA editing factor 1, mitochondrial OS=Arabidopsis thaliana OX=3702 GN=MORF1 PE=1 SV=1	GPR1/FUN34/yaaH family
Cluster-52179.1928	0.896395	0.876234	0.915573	0.898613	0.954484	0	1.78	24.14	0	0.09	16.01	unnamed protein product [Coffea canephora]	PREDICTED: Coffea arabica probable 2-oxoglutarate-dependent dioxygenase AOP1 (LOC113736819), mRNA	Probable 2-oxoglutarate-dependent dioxygenase AOP1.2 OS=Arabidopsis thaliana OX=3702 GN=AOP1.2 PE=2 SV=1	2OG-Fe(II) oxygenase superfamily
Cluster-52179.5484	0.896304	0.912804	0.832479	0.795463	0.902799	0.75	4.33	16.42	0.43	4.53	5.29	hypothetical protein CRG98_020716 [Punica granatum]	--	Chaperone protein dnaJ GFA2, mitochondrial OS=Arabidopsis thaliana OX=3702 GN=GFA2 PE=2 SV=1	--
Cluster-52179.38313	0.896254	0.88229	0.938851	0.911568	0.884936	1.53	5.96	8.46	1.46	5.03	8.53	disease resistance protein RPM1-like [Coffea eugenioides]	PREDICTED: Coffea arabica disease resistance protein RPM1-like (LOC113706598), mRNA	Disease resistance protein Piks-2 OS=Oryza sativa subsp. japonica OX=39947 GN=PIKS-2 PE=3 SV=1	NB-ARC domain
Cluster-52179.18756	0.896186	0.921409	0.830968	0.799578	0.836878	7.69	17.12	21.41	8.51	14.33	13.64	uncharacterized protein LOC113763718 isoform X2 [Coffea eugenioides]	--	--	--
Cluster-52179.36317	0.895885	0.913261	0.85854	0.824998	0.839084	5.44	11.95	14.35	5.49	10.36	10.59	mitochondrial inner membrane protein OXA1-like [Coffea eugenioides]	PREDICTED: Coffea eugenioides mitochondrial inner membrane protein OXA1-like (LOC113779792), mRNA	Mitochondrial inner membrane protein OXA1 OS=Arabidopsis thaliana OX=3702 GN=OXA1 PE=2 SV=2	60Kd inner membrane protein
Cluster-52179.36142	0.895867	0.918991	0.837431	0.810969	0.828756	3.43	12.93	15.93	2.72	9.23	9.11	periodic tryptophan protein 2-like [Coffea arabica]	PREDICTED: Coffea eugenioides periodic tryptophan protein 2 (LOC113768825), mRNA	Periodic tryptophan protein 2 OS=Arabidopsis thaliana OX=3702 GN=PWP2 PE=1 SV=1	Tetracycline resistance leader peptide//WD domain, G-beta repeat
Cluster-52179.13130	0.895854	0.916968	0.844544	0.816019	0.832484	1.73	8	9.88	2.73	6.03	6.09	unnamed protein product [Coffea canephora]	PREDICTED: Coffea arabica uncharacterized LOC113688809 (LOC113688809), mRNA	H/ACA ribonucleoprotein complex non-core subunit NAF1 OS=Mus musculus OX=10090 GN=Naf1 PE=1 SV=2	Presenilin//ZIP Zinc transporter//Protein of unknown function (DUF1143)//Tyrosyl-tRNA synthetase C-terminal domain//Macoilin family//Nop14-like family
Cluster-52179.25209	0.895775	0.904086	0.882364	0.857769	0.838535	39.22	92.96	102.3	49.89	75.67	86.88	hypothetical protein B456_001G108200 [Gossypium raimondii]	Gardenia jasminoides putative 40S ribosomal protein S15a mRNA, complete cds	40S ribosomal protein S15a-1 OS=Arabidopsis thaliana OX=3702 GN=RPS15AA PE=2 SV=2	Oxaloacetate decarboxylase, gamma chain//Ribosomal protein S8
Cluster-52179.32982	0.895748	0.887781	0.888109	0.88193	0.903651	14.49	16.01	24.87	5.52	10.92	19.06	protein indeterminate-domain 7-like isoform X1 [Abrus precatorius]	Corylus avellana clone KG-925 microsatellite sequence	Zinc finger protein JACKDAW OS=Arabidopsis thaliana OX=3702 GN=JKD PE=1 SV=1	--
Cluster-52179.39584	0.895662	0.914611	0.845726	0.80073	0.872804	0.9	22.94	48.82	4.54	24.25	22.83	hypothetical protein CDL12_03812 [Handroanthus impetiginosus]	--	--	Prephenate dehydrogenase
Cluster-52179.26297	0.895638	0.911083	0.858591	0.835992	0.832842	4.97	9.61	10.52	6.27	7.96	8.51	unnamed protein product [Coffea canephora]	--	--	Armadillo/beta-catenin-like repeat//HEAT repeat
Cluster-52179.44793	0.895613	0.881977	0.899753	0.876229	0.950276	0.22	1.12	16.12	0	1.08	9.3	strictosidine synthase-like [Coffea arabica]	--	Protein STRICTOSIDINE SYNTHASE-LIKE 12 OS=Arabidopsis thaliana OX=3702 GN=SSL12 PE=2 SV=2	--
Cluster-52179.4428	0.895602	0.884381	0.888703	0.868691	0.949321	0	1.98	38.21	0.04	0.15	19.34	high-affinity nitrate transporter 2.1-like [Olea europaea var. sylvestris]	PREDICTED: Sesamum indicum high affinity nitrate transporter 2.4-like (LOC105170269), mRNA	High-affinity nitrate transporter 2.1 OS=Arabidopsis thaliana OX=3702 GN=NRT2.1 PE=1 SV=1	Major Facilitator Superfamily
Cluster-52179.12257	0.895579	0.914367	0.852189	0.81114	0.854253	7.32	11.48	14.22	7.92	11.11	10.98	serine/threonine-protein kinase EDR1 isoform X2 [Camellia sinensis]	PREDICTED: Coffea arabica serine/threonine-protein kinase EDR1-like (LOC113727491), transcript variant X2, misc_RNA	Serine/threonine-protein kinase EDR1 OS=Arabidopsis thaliana OX=3702 GN=EDR1 PE=1 SV=1	Protein tyrosine and serine/threonine kinase//Protein kinase domain
Cluster-52179.27233	0.895345	0.912972	0.857171	0.824734	0.836649	2.99	10.85	13.47	3.4	8.82	9.11	WD repeat-containing protein 75-like isoform X2 [Coffea arabica]	PREDICTED: Ipomoea nil WD repeat-containing protein 75 (LOC109157147), mRNA	WD repeat-containing protein 75 OS=Xenopus laevis OX=8355 GN=wdr75 PE=2 SV=1	Na+/Pi-cotransporter//WD domain, G-beta repeat
Cluster-52179.22720	0.895062	0.913211	0.854112	0.816225	0.847406	10.23	15.73	19.07	9.24	14.77	14.74	Carbon-nitrogen hydrolase [Corchorus olitorius]	PREDICTED: Coffea eugenioides beta-ureidopropionase (LOC113761246), mRNA	Beta-ureidopropionase OS=Arabidopsis thaliana OX=3702 GN=PYD3 PE=1 SV=1	Carbon-nitrogen hydrolase
Cluster-52179.13907	0.894982	0.875523	0.905622	0.913678	0.92246	11.89	42.79	78.39	38.88	15.03	61.81	hypothetical protein CDL12_17921 [Handroanthus impetiginosus]	PREDICTED: Coffea eugenioides transcription factor HHO3-like (LOC113753413), mRNA	Transcription factor NIGT1 OS=Oryza sativa subsp. japonica OX=39947 GN=NIGT1 PE=2 SV=1	--
Cluster-52179.8442	0.894888	0.918707	0.834313	0.796419	0.847505	5.2	9.06	11.56	5.7	8.41	8.03	--	--	--	--
Cluster-52179.35439	0.894854	0.904578	0.869427	0.831371	0.8753	2.36	7.51	11.47	5.08	7.22	8.1	putative serine/threonine-protein kinase PBL5 isoform B [Glycine soja]	PREDICTED: Coffea eugenioides probable serine/threonine-protein kinase PBL7 (LOC113780587), mRNA	Probable serine/threonine-protein kinase PBL5 OS=Arabidopsis thaliana OX=3702 GN=PBL5 PE=2 SV=1	Protein kinase domain//Protein tyrosine and serine/threonine kinase
Cluster-52179.24891	0.894845	0.891613	0.911561	0.87493	0.877325	9.43	18.47	25.95	6.41	17.88	22.89	transcriptional corepressor LEUNIG_HOMOLOG [Coffea eugenioides]	PREDICTED: Coffea eugenioides transcriptional corepressor LEUNIG_HOMOLOG (LOC113753904), transcript variant X6, misc_RNA	Transcriptional corepressor LEUNIG_HOMOLOG OS=Arabidopsis thaliana OX=3702 GN=LUH PE=1 SV=1	U1 zinc finger//Photosystem II reaction centre I protein (PSII 4.8 kDa protein)//NADH-ubiquinone/plastoquinone oxidoreductase chain 6//LisH//WD domain, G-beta repeat
Cluster-52179.15665	0.894781	0.904162	0.862355	0.816113	0.904486	46.58	76.69	167.39	41.47	91.83	101.64	hypothetical protein LSAT_4X50261 [Lactuca sativa]	Eucalyptus grandis mitochondrion, complete genome	--	--
Cluster-52179.15941	0.894747	0.915428	0.844772	0.819592	0.82561	4.05	14.9	17.48	3.57	10.64	10.98	PREDICTED: uncharacterized protein LOC104599514 [Nelumbo nucifera]	PREDICTED: Coffea arabica GTP-binding protein TypA/BipA homolog (LOC113689018), mRNA	50S ribosomal subunit assembly factor BipA OS=Helicobacter pylori (strain ATCC 700392 / 26695) OX=85962 GN=bipA PE=3 SV=1	Septin//RsgA GTPase//Elongation factor Tu domain 2//50S ribosome-binding GTPase//Elongation factor Tu GTP binding domain
Cluster-52179.14258	0.894675	0.917959	0.82972	0.7876	0.866556	11.8	178.5	390.13	6.48	173.07	147.57	--	--	--	--
Cluster-52179.21748	0.894655	0.883649	0.931322	0.907005	0.869858	11.85	24.41	28.77	11.86	20.81	28.92	unnamed protein product [Coffea canephora]	--	REF/SRPP-like protein At1g67360 OS=Arabidopsis thaliana OX=3702 GN=At1g67360 PE=2 SV=1	Dcp1-like decapping family
Cluster-52179.11269	0.894639	0.912351	0.847669	0.815735	0.850856	8.42	12.06	15.09	6	10.82	11.07	autophagy-related protein 3 isoform X1 [Camellia sinensis]	PREDICTED: Nicotiana tomentosiformis autophagy-related protein 3 (LOC104121100), transcript variant X2, mRNA	Autophagy-related protein 3 OS=Arabidopsis thaliana OX=3702 GN=ATG3 PE=1 SV=2	--
Cluster-52179.30052	0.894425	0.895734	0.901392	0.8655	0.864643	4.92	9.19	11.2	5.92	8.72	10.02	uncharacterized protein LOC113772408 [Coffea eugenioides]	PREDICTED: Coffea arabica uncharacterized LOC113690300 (LOC113690300), mRNA	--	Nucleopolyhedrovirus P10 protein
Cluster-52179.24830	0.894302	0.905771	0.874476	0.842732	0.840605	42.01	129.64	154.67	54.21	108.83	120.53	progesterone 5-beta-reductase [Nerium oleander]	Catharanthus roseus progesterone 5-beta-reductase 2 mRNA, complete cds	3-oxo-Delta(4,5)-steroid 5-beta-reductase OS=Digitalis lanata OX=49450 PE=1 SV=1	--
Cluster-52179.5183	0.894291	0.902998	0.875013	0.827033	0.886096	3.24	26.24	61.45	1.28	32.4	36.57	unnamed protein product [Coffea canephora]	PREDICTED: Coffea eugenioides pleiotropic drug resistance protein 1-like (LOC113779857), transcript variant X13, mRNA	Pleiotropic drug resistance protein 1 OS=Petunia axillaris OX=33119 GN=PDR1 PE=2 SV=1	VIT family//ABC-2 type transporter
Cluster-52179.38281	0.894263	0.881993	0.931341	0.895805	0.896649	0.86	6.42	12.35	0.34	6.53	11.42	unnamed protein product [Coffea canephora]	PREDICTED: Carica papaya scarecrow-like protein 4 (LOC110822289), mRNA	SCARECROW-LIKE protein 7 OS=Populus euphratica OX=75702 GN=SCL7 PE=2 SV=1	PhoQ Sensor
Cluster-52179.2770	0.894241	0.899449	0.866119	0.823746	0.91745	5.37	10.51	27.39	7.62	12.89	16.11	hypothetical protein H257_18840, partial [Aphanomyces astaci]	Paramoebidium sp. NS-35-W14 28S ribosomal RNA gene, partial sequence	--	--
Cluster-52179.38306	0.894154	0.884502	0.923858	0.911636	0.853046	0.08	6.12	6.68	1.07	3.42	6.82	disease resistance protein RPM1-like [Coffea arabica]	--	Disease resistance protein RPM1 OS=Arabidopsis thaliana OX=3702 GN=RPM1 PE=1 SV=1	ATPase domain predominantly from Archaea//Viral (Superfamily 1) RNA helicase//NB-ARC domain
Cluster-52179.23097	0.894034	0.895143	0.902578	0.873087	0.851095	44.61	108.03	126.01	45.51	92.31	113.51	isocitrate dehydrogenase [NADP] isoform X1 [Coffea arabica]	PREDICTED: Coffea arabica isocitrate dehydrogenase [NADP]-like (LOC113701673), transcript variant X1, mRNA	Isocitrate dehydrogenase [NADP] OS=Nicotiana tabacum OX=4097 PE=2 SV=1	Isocitrate/isopropylmalate dehydrogenase
Cluster-52179.28818	0.894013	0.920564	0.821196	0.784954	0.849177	6.88	13.94	19.31	7.97	12.53	11.56	unnamed protein product [Coffea canephora]	PREDICTED: Coffea eugenioides protein RRP6-like 2 (LOC113774952), transcript variant X1, mRNA	Protein RRP6-like 2 OS=Arabidopsis thaliana OX=3702 GN=RRP6L2 PE=2 SV=1	Golgi 4-transmembrane spanning transporter//HRDC domain//3'-5' exonuclease
Cluster-52179.1784	0.893944	0.881928	0.891619	0.869199	0.948463	0	1.46	28.11	0	1	14.99	CEN-like protein 2 [Olea europaea var. sylvestris]	PREDICTED: Olea europaea var. sylvestris CEN-like protein 2 (LOC111391324), mRNA	CEN-like protein 2 OS=Nicotiana tabacum OX=4097 GN=CET2 PE=2 SV=1	--
Cluster-52179.33071	0.893878	0.868606	0.952965	0.930491	0.918986	6.43	9.12	12.5	7.1	8.6	12.73	probable 3-hydroxyisobutyrate dehydrogenase-like 2, mitochondrial [Coffea eugenioides]	PREDICTED: Nicotiana tabacum probable 3-hydroxyisobutyrate dehydrogenase-like 2, mitochondrial (LOC107807770), mRNA	Probable 3-hydroxyisobutyrate dehydrogenase-like 3, mitochondrial OS=Arabidopsis thaliana OX=3702 GN=At1g71180 PE=2 SV=1	Saccharopine dehydrogenase NADP binding domain//NAD binding domain of 6-phosphogluconate dehydrogenase//3-hydroxyacyl-CoA dehydrogenase, NAD binding domain//Prephenate dehydrogenase//D-isomer specific 2-hydroxyacid dehydrogenase, NAD binding domain//NAD-binding of NADP-dependent 3-hydroxyisobutyrate dehydrogenase
Cluster-52179.8487	0.893733	0.881364	0.933171	0.911071	0.869099	3.02	13.93	17.25	3.92	10.56	17.72	pelargonidin 3-o-(6-caffeoylglucoside) 5-o-(6-o-malonylglucoside) 4'''-malonyltransferase [Nicotiana attenuata]	PREDICTED: Daucus carota subsp. sativus pelargonidin 3-O-(6-caffeoylglucoside) 5-O-(6-O-malonylglucoside) 4'''-malonyltransferase-like (LOC108199443), mRNA	Acetyl-CoA-benzylalcohol acetyltransferase OS=Clarkia breweri OX=36903 GN=BEAT PE=1 SV=1	Transferase family
Cluster-52179.22294	0.893646	0.907395	0.867199	0.83718	0.83437	26.98	47.15	52.19	28.76	41.55	43.69	tetratricopeptide repeat protein 1 [Coffea arabica]	Solanum lycopersicum cDNA, clone: LEFL2032B10, HTC in fruit	Tetratricopeptide repeat protein 1 OS=Homo sapiens OX=9606 GN=TTC1 PE=1 SV=1	GTPase-activator protein for Ras-like GTPase//Tetratricopeptide repeat//Tetratricopeptide repeat//Tetratricopeptide repeat
Cluster-52179.14152	0.893531	0.91372	0.845757	0.803536	0.853313	0.94	7.4	12.28	1.26	6.96	6.49	--	--	--	--
Cluster-52179.19396	0.893512	0.8819	0.925658	0.886362	0.907672	4.87	35.87	86.48	2.81	42.7	74.27	unnamed protein product [Coffea canephora]	Olea europaea cultivar Dolce d'Andria putative peroxidase (POX) mRNA, partial cds	Peroxidase 64 OS=Arabidopsis thaliana OX=3702 GN=PER64 PE=1 SV=1	Peroxidase//Yeast cell wall synthesis protein KRE9/KNH1
Cluster-52179.1257	0.893305	0.874442	0.908438	0.890701	0.952078	0	0.61	10.39	0	0.01	6.59	probable 2-oxoglutarate-dependent dioxygenase AOP1 [Coffea eugenioides]	--	Probable 2-oxoglutarate-dependent dioxygenase AOP1 OS=Arabidopsis thaliana OX=3702 GN=AOP1 PE=2 SV=1	2OG-Fe(II) oxygenase superfamily
Cluster-52179.16227	0.893179	0.919758	0.813418	0.789703	0.840306	15.17	47.7	64.3	26.53	35.34	34.37	unnamed protein product [Coffea canephora]	--	Nucleolin 1 OS=Oryza sativa subsp. japonica OX=39947 GN=Os08g0192900 PE=2 SV=1	RNA recognition motif. (a.k.a. RRM, RBD, or RNP domain)
Cluster-52179.25045	0.893021	0.920948	0.80369	0.783227	0.842884	8.9	10.68	12.26	8.07	9.53	9.43	sister chromatid cohesion protein SCC4 [Coffea eugenioides]	PREDICTED: Sesamum indicum uncharacterized LOC105170478 (LOC105170478), transcript variant X2, mRNA	Sister chromatid cohesion protein SCC4 OS=Arabidopsis thaliana OX=3702 GN=SCC4 PE=1 SV=1	Cohesin loading factor//Viral A-type inclusion protein repeat
Cluster-52179.18934	0.892994	0.900028	0.88166	0.864228	0.827968	19.74	65.71	68.56	25.26	46.34	58.04	glycine-rich RNA-binding protein 3, mitochondrial-like isoform X1 [Cucurbita maxima]	PREDICTED: Nelumbo nucifera glycine-rich RNA-binding protein 3, mitochondrial (LOC104599234), mRNA	Glycine-rich RNA-binding protein 3, mitochondrial OS=Arabidopsis thaliana OX=3702 GN=RBG3 PE=1 SV=1	RNA recognition motif. (a.k.a. RRM, RBD, or RNP domain)
Cluster-52179.10270	0.892954	0.907977	0.847761	0.802402	0.887753	6.79	10.13	18.28	5.28	11.09	11.26	unnamed protein product [Coffea canephora]	PREDICTED: Nicotiana attenuata U-box domain-containing protein 8 (LOC109209499), mRNA	U-box domain-containing protein 8 OS=Arabidopsis thaliana OX=3702 GN=PUB8 PE=2 SV=1	HEAT repeat//Serine/threonine-protein kinase smg-1//Armadillo/beta-catenin-like repeat//Proteasome non-ATPase 26S subunit//V-ATPase subunit H//Zinc-finger of the MIZ type in Nse subunit//U-box domain//RING-H2 zinc finger domain
Cluster-52179.33392	0.892933	0.889164	0.898846	0.853928	0.914851	5.37	14.28	41.06	3.9	19.86	28.76	homeobox-leucine zipper protein HAT5-like [Coffea arabica]	PREDICTED: Juglans regia homeobox-leucine zipper protein HAT5-like (LOC108998850), mRNA	Homeobox-leucine zipper protein HAT5 OS=Arabidopsis thaliana OX=3702 GN=HAT5 PE=1 SV=1	Homeodomain//Homeobox associated leucine zipper//bZIP transcription factor//Homeobox KN domain
Cluster-52179.18386	0.892784	0.900606	0.869963	0.842551	0.862898	12.61	29.81	38.13	22.4	25.89	29.93	exocyst complex component EXO70B1-like [Coffea eugenioides]	PREDICTED: Eutrema salsugineum exocyst complex component EXO70B1 (LOC18016564), mRNA	Exocyst complex component EXO70B1 OS=Arabidopsis thaliana OX=3702 GN=EXO70B1 PE=1 SV=1	Exo70 exocyst complex subunit//Domain found in Dishevelled, Egl-10, and Pleckstrin (DEP)
Cluster-52179.15332	0.892172	0.891769	0.901932	0.86197	0.875844	3.59	10.73	15.69	5.74	10.76	13.25	protein SPIRRIG-like isoform X1 [Coffea arabica]	PREDICTED: Coffea arabica protein SPIRRIG-like (LOC113696244), mRNA	Protein SPIRRIG OS=Arabidopsis thaliana OX=3702 GN=SPI PE=1 SV=1	WD domain, G-beta repeat
Cluster-52179.27044	0.892125	0.863352	0.953531	0.936282	0.927478	7.96	14.18	23.92	10.12	12.24	24.48	auxin-induced protein PCNT115-like [Coffea arabica]	PREDICTED: Coffea eugenioides auxin-induced protein PCNT115-like (LOC113765413), mRNA	Auxin-induced protein PCNT115 OS=Nicotiana tabacum OX=4097 PE=2 SV=1	--
Cluster-52179.15819	0.892067	0.915605	0.834628	0.802624	0.830306	3.21	7.1	8.64	3.28	5.98	5.76	uncharacterized protein LOC113775230 isoform X1 [Coffea eugenioides]	--	--	--
Cluster-52179.12319	0.892032	0.870635	0.911708	0.90057	0.948159	1.77	3.11	9.14	3.22	2.1	6.96	uncharacterized protein LOC113766873 [Coffea eugenioides]	PREDICTED: Coffea eugenioides uncharacterized LOC113766873 (LOC113766873), mRNA	Calmodulin calcium-dependent NAD kinase OS=Arabidopsis thaliana OX=3702 GN=NADKC PE=1 SV=1	Threonylcarbamoyl adenosine biosynthesis protein TsaE//F-box domain//ABC transporter//Zeta toxin
Cluster-52179.20155	0.891999	0.899667	0.872167	0.842872	0.860628	21.32	219.28	311.9	127.22	178.79	222.85	hypothetical protein Ahy_B09g099054 isoform B [Arachis hypogaea]	PREDICTED: Coffea eugenioides aquaporin PIP2-2-like (LOC113772887), mRNA	Aquaporin PIP2-1 OS=Arabidopsis thaliana OX=3702 GN=PIP2-1 PE=1 SV=1	Major intrinsic protein
Cluster-52179.44878	0.891989	0.877007	0.895581	0.876489	0.949429	0	0.51	11.1	0.04	0	6.25	tubulin [Galdieria sulphuraria]	--	Tubulin beta-5 chain OS=Arabidopsis thaliana OX=3702 GN=TUBB5 PE=2 SV=1	Tubulin/FtsZ family, GTPase domain
Cluster-52179.19589	0.89188	0.860839	0.954323	0.962556	0.895613	6.3	10.55	12.62	4.69	5.97	14.12	cytochrome P450 [Catharanthus roseus]	--	Cytochrome P450 81Q32 OS=Catharanthus roseus OX=4058 GN=CYP81Q32 PE=2 SV=1	Cytochrome P450
Cluster-52179.6782	0.891649	0.888891	0.882137	0.900968	0.825831	1.46	6.63	5.93	0.83	1.68	5.04	transcription factor bHLH118-like [Coffea eugenioides]	Ipomoea triloba cultivar NCNSP0323 chromosome 3	Transcription factor bHLH126 OS=Arabidopsis thaliana OX=3702 GN=BHLH126 PE=2 SV=1	Helix-loop-helix DNA-binding domain
Cluster-52179.31212	0.891576	0.907761	0.857657	0.829849	0.826584	4.78	13.11	14.89	5.1	10.41	11.07	PH, RCC1 and FYVE domains-containing protein 1-like [Coffea arabica]	PREDICTED: Coffea arabica PH, RCC1 and FYVE domains-containing protein 1-like (LOC113712433), transcript variant X1, mRNA	PH, RCC1 and FYVE domains-containing protein 1 OS=Arabidopsis thaliana OX=3702 GN=PRAF1 PE=1 SV=1	Ragulator complex protein LAMTOR5//FYVE zinc finger//Hepatitis E virus ORF-2 (Putative capsid protein)//Spc19
Cluster-52179.25352	0.891449	0.916059	0.822037	0.800412	0.828276	31.07	79.58	95.09	46.15	60.37	60.62	far upstream element-binding protein 1-like [Coffea arabica]	--	--	Erythronolide synthase docking domain
Cluster-52179.15594	0.891034	0.880668	0.925962	0.906228	0.857716	4.79	11.45	12.8	5.2	9.08	13.03	putative late blight resistance protein homolog R1B-16 [Coffea eugenioides]	--	Putative late blight resistance protein homolog R1B-12 OS=Solanum demissum OX=50514 GN=R1B-12 PE=3 SV=2	--
Cluster-52179.23203	0.891001	0.903414	0.86927	0.834005	0.840577	2.1	6.47	8.24	1.58	5.58	6.06	nuclear pore complex protein GP210 [Coffea eugenioides]	PREDICTED: Coffea arabica nuclear pore complex protein GP210 (LOC113723077), mRNA	Nuclear pore complex protein GP210 OS=Arabidopsis thaliana OX=3702 GN=GB210 PE=1 SV=1	--
Cluster-52179.2655	0.890772	0.873205	0.90274	0.883543	0.9497	0.02	0.65	11.58	0.15	0.2	7.13	predicted protein [Phaeodactylum tricornutum CCAP 1055/1]	Wickerhamomyces anomalus NRRL Y-366-8 hypothetical protein partial mRNA	Polyubiquitin-C OS=Rattus norvegicus OX=10116 GN=Ubc PE=1 SV=1	Ubiquitin family//Ubiquitin-like domain
Cluster-52179.9179	0.890766	0.868314	0.942277	0.91439	0.920687	1.01	2.32	5.51	0.34	2.31	5.32	GDSL esterase/lipase At4g01130-like [Coffea eugenioides]	PREDICTED: Coffea arabica GDSL esterase/lipase At4g01130-like (LOC113733268), transcript variant X1, mRNA	GDSL esterase/lipase At4g01130 OS=Arabidopsis thaliana OX=3702 GN=At4g01130 PE=2 SV=1	GDSL-like Lipase/Acylhydrolase
Cluster-52179.19731	0.890719	0.899766	0.871575	0.857933	0.82098	35.39	111.97	114.29	48.56	76.71	94.77	40S ribosomal protein SA-like isoform X2 [Coffea arabica]	Phaseolus vulgaris hypothetical protein (PHAVU_010G125100g) mRNA, complete cds	40S ribosomal protein SA OS=Daucus carota OX=4039 GN=179B PE=2 SV=1	Ribosomal protein S2
Cluster-52179.21915	0.890627	0.892009	0.870234	0.851515	0.884805	2.54	5.33	7.4	4.75	4.45	5.74	calcium-dependent protein kinase 26-like [Coffea arabica]	PREDICTED: Coffea eugenioides calcium-dependent protein kinase 1-like (LOC113775279), mRNA	Calcium-dependent protein kinase 1 OS=Arabidopsis thaliana OX=3702 GN=CPK1 PE=1 SV=1	EF hand//Protein tyrosine and serine/threonine kinase//Cytoskeletal-regulatory complex EF hand//EF hand//Protein kinase domain//Secreted protein acidic and rich in cysteine Ca binding region//EF-hand domain//EF-hand domain pair//Glutaminyl-tRNA synthetase, non-specific RNA binding region part 1
Cluster-52179.25698	0.890625	0.894258	0.893476	0.859788	0.84915	53.51	94.64	109.89	51.26	86.89	98.37	hypothetical protein CUMW_125660 [Citrus unshiu]	PREDICTED: Helianthus annuus L-ascorbate peroxidase, cytosolic (LOC110918963), mRNA	L-ascorbate peroxidase 2, cytosolic OS=Arabidopsis thaliana OX=3702 GN=APX2 PE=2 SV=3	Peroxidase
Cluster-52179.25847	0.890577	0.892438	0.893846	0.876305	0.832097	1.45	6.96	7.36	0.89	4.48	6.5	Uncharacterized protein TCM_042330 [Theobroma cacao]	PREDICTED: Coffea arabica 187-kDa microtubule-associated protein AIR9 (LOC113708693), transcript variant X2, mRNA	187-kDa microtubule-associated protein AIR9 OS=Arabidopsis thaliana OX=3702 GN=AIR9 PE=1 SV=1	Leucine rich repeat
[truncated: 3,332 more rows]

## Sheet: Fig. 2d. BAHD
Fig. 2d. Co-expression analysis of BAHD acyltransferases in Strychnos. Sp. with five baits SpGO, SpNS1, SpNS2, SpNO and SpWS.
[truncated: 8 more rows]
