# Supplementary material for: Biosynthesis of strychnine
Source: Nature. 2022 Jul 6;607(7919):617–22. doi: 10.1038/s41586-022-04950-4 (PMC9300463; doi:10.1038/s41586-022-04950-4)
Supplement: Supplementary file 9 — Source Data Fig. 3 [file 41586_2022_4950_MOESM9_ESM.xlsx]

## Sheet: Fig. 3b
Fig. 3b. LC-MS peak area (n = 3 biological replicates) of products produced in N. benthamiana after expression of indicated enzyme(s) and substrate(s) infiltration.
infiltrated substrate(s)		geissoschizine	geissoschizine	geissoschizine	geissoschizine	geissoschizine	geissoschizine	geissoschizine	geissoschizine	geissoschizine	geissoschizine + disodium malonate	geissoschizine + disodium malonate	geissoschizine + disodium malonate
infiltrated gene(s)		SnvGO	SnvGO + SnvNS1	SnvGO + SnvNS2	SnvGO + SnvNS1 + SnvNO	SnvGO + SnvNS1 + SnvNO + SnvWS	SpGO + SpNS1 + SpNO + SpWS	SpGO + SpNS2 + SpNO + SpWS	SnvGO + SnvNS1 + SnvNO + SnvWS + SpAT	SnvGO + SnvNS1 + SnvNO + SnvWS + SnvAT	SnvGO + SnvNS1 + SnvNO + SnvWS + SnvAT + AAE13	SnvGO + SnvNS1 + SnvNO + SnvWS + SnvAT + AAE13 (N. benthamiana, 4 weeks)	SnvGO + SnvNS1 + SnvNO + SnvWS + SnvAT + AAE13 (N. benthamiana leaf disk, 60 oC, 2 h)
akuammicine 3	Replicate 1	276519	2920.62	2796.57	4940.38	4784.42	0	13133.7	0	0	5706.89	0	0
	Replicate 2	493369	5419.16	1687.96	3155.9	4898.54	0	18195.1	0	593.33	3880.91	593.33	0
	Replicate 3	477095	4145.05	2721.24	4337.6	3784	0	8393.4	0	999.169	2948.24	999.169	0
norfluorocurarine 4	Replicate 1	0	449995	317860	0	0	0	1921.7	470.592	720.498	1053.37	0	0
	Replicate 2	0	329688	221102	0	0	0	652.302	895.561	1723.65	980.457	0	0
	Replicate 3	0	353593	343251	0	0	0	1552.05	990.785	1407.76	1423.5	0	0
18-OH norfluorocurarine 5	Replicate 1	0	0	0	196361	3857.35	1610.55	18694.5	2147.18	6654.64	5638	203.091	5979.89
	Replicate 2	0	0	0	211564	4965.88	0	15402.1	3102.88	7767.33	3649.07	0	5613.84
	Replicate 3	0	0	0	210386	5374.17	2028.81	12725.5	4705.21	11512.2	4592.32	0	7485.84
desoxy Wieland-Gumlich aldehyde 7	Replicate 1	0	0	0	0	9548.72	20617	134929	17005.1	9405.5	9215.63	0	0
	Replicate 2	0	0	0	0	8297.89	15167	93067.7	10867.9	2237.4	1650.94	0	0
	Replicate 3	0	0	0	0	5096.56	20209.1	108859	11428.6	2253.53	2656.95	0	0
Wieland-Gumlich aldehyde 6	Replicate 1	0	0	0	0	305922	323547	373916	87395.2	298132	66209.7	44428.5	70286.7
	Replicate 2	0	0	0	0	275717	172325	291243	68019.9	122983	44964.1	62929.2	1927.99
	Replicate 3	0	0	0	0	279493	240409	301631	67850.5	163818	55187.1	42419.5	3793.56
diaboline 8	Replicate 1	0	0	0	0	0	0	0	186581	667.909	184.949	0	0
	Replicate 2	0	0	0	0	0	0	0	167609	785.2	15.37	0	0
	Replicate 3	0	0	0	0	0	0	0	186547	829.638	0	0	0
prestrychnine 9	Replicate 1	0	0	0	0	0	0	0	0	17429.6	209911	40526.4	1646.74
	Replicate 2	0	0	0	0	0	0	0	0	18935.1	159973	45454.9	9255.05
	Replicate 3	0	0	0	0	0	0	0	0	25097.6	236163	34718.4	11240.1
strychnine 10	Replicate 1	0	0	0	0	0	0	0	0	0	7006.16	138809	201894
	Replicate 2	0	0	0	0	0	0	0	0	0	8211.61	152583	155074
	Replicate 3	0	0	0	0	0	0	0	0	0	10477.8	124263	150798
isostrychnine 11	Replicate 1	0	0	0	0	0	0	0	0	0	1429.79	11878.1	36122.9
	Replicate 2	0	0	0	0	0	0	0	0	0	1769.95	13785.4	16244.9
	Replicate 3	0	0	0	0	0	0	0	0	0	1902	11783.5	16860.6

## Sheet: Fig. 3c
Fig. 3c. LC-MS peak area (n =3 biological replicates) of products produced in N. benthamiana after expression of indicated enzyme(s) and strychnine infiltration.
infiltrated substrate		strychnine	strychnine	strychnine
infiltrated gene(s)		Snv10H	Snv10H + SnvOMT	Snv10H + SnvOMT + Snv11H
10-OH strychnine 12	Replicate 1	552774	23552.8	5856.63
	Replicate 2	457328	34375.4	6966.88
	Replicate 3	614843	36700.2	9364.95
β-colubrine 13	Replicate 1	0	1.41901e+06	201660
	Replicate 2	0	1.65311e+06	210955
	Replicate 3	0	1.72413e+06	243611
11-deMe brucine 14	Replicate 1	0	0	30283.6
	Replicate 2	0	0	27727.6
	Replicate 3	0	0	46649.2
brucine 15	Replicate 1	0	0	270591
	Replicate 2	0	0	274699
	Replicate 3	0	0	317142
